# Supplementary material for: A Network of Cancer Genes with Co-Occurring and Anti-Co-Occurring Mutations
Source: PLoS One. 2010 Oct 4;5(10):e13180. doi: 10.1371/journal.pone.0013180 (PMC2949398; doi:10.1371/journal.pone.0013180)
Supplement: File S1 — The pajek network file of the network of cancer genes with co-occurring and anti-co-occurring mutations (0.05 MB TXT) [file pone.0013180.s001.txt]

*Vertices 306
   1 "AATK"                                   0.5687    0.5328    0.5000
   2 "ABL1"                                   0.5755    0.6892    0.5000
   3 "ABL2"                                   0.4257    0.4600    0.5000
   4 "ACK1"                                   0.7285    0.3367    0.5000
   5 "ACVR2"                                  0.4417    0.4757    0.5000
   6 "AKAP6"                                  0.3195    0.0426    0.5000
   7 "ALK"                                    0.4788    0.4897    0.5000
   8 "ALS2"                                   0.6097    0.1420    0.5000
   9 "ALS2CR7"                                0.6722    0.1990    0.5000
  10 "ANAPC5"                                 0.5576    0.2087    0.5000
  11 "ANKHD1"                                 0.5200    0.2323    0.5000
  12 "ANKK1"                                  0.6755    0.4099    0.5000
  13 "ANKRD3"                                 0.6309    0.7074    0.5000
  14 "APBB1IP"                                0.5361    0.1659    0.5000
  15 "APC"                                    0.1569    0.4066    0.5000
  16 "ARAF"                                   0.4891    0.6156    0.5000
  17 "ARHGAP11A"                              0.4132    0.0316    0.5000
  18 "ARHGAP29"                               0.4462    0.1907    0.5000
  19 "ASTN"                                   0.5819    0.1252    0.5000
  20 "ATM"                                    0.4093    0.4468    0.5000
  21 "ATR"                                    0.5540    0.3844    0.5000
  22 "ATRX"                                   0.3438    0.1456    0.5000
  23 "AXL"                                    0.5635    0.4604    0.5000
  24 "BAI3"                                   0.3514    0.2715    0.5000
  25 "BIRC6"                                  0.4326    0.1566    0.5000
  26 "BMPR1B"                                 0.6335    0.6698    0.5000
  27 "BRAF"                                   0.2875    0.3728    0.5000
  28 "BRD2"                                   0.6430    0.4315    0.5000
  29 "BRDT"                                   0.5522    0.6634    0.5000
  30 "BRSK1"                                  0.4403    0.3932    0.5000
  31 "C14orf125"                              0.5021    0.2524    0.5000
  32 "CAMKK2"                                 0.5453    0.6402    0.5000
  33 "CASK"                                   0.4059    0.7709    0.5000
  34 "CASP4"                                  0.3882    0.2245    0.5000
  35 "CDC42BPA"                               0.4667    0.6481    0.5000
  36 "CDC42BPB"                               0.3736    0.5146    0.5000
  37 "CDC7L1"                                 0.3618    0.4769    0.5000
  38 "CDH1"                                   0.3535    0.4126    0.5000
  39 "CDK8"                                   0.5025    0.6619    0.5000
  40 "CDKL2"                                  0.5391    0.9176    0.5000
  41 "CDKL5"                                  0.6719    0.6474    0.5000
  42 "CDKN2A"                                 0.1722    0.2900    0.5000
  43 "CEBPA"                                  0.7653    0.4624    0.5000
  44 "CHD9"                                   0.4150    0.2276    0.5000
  45 "CHUK"                                   0.5099    0.4480    0.5000
  46 "CIAS1"                                  0.5023    0.2251    0.5000
  47 "CIT"                                    0.5633    0.2987    0.5000
  48 "COH1"                                   0.4539    0.1776    0.5000
  49 "CREBBP"                                 0.5333    0.2573    0.5000
  50 "CSK"                                    0.6563    0.9061    0.5000
  51 "CSMD3"                                  0.3617    0.2361    0.5000
  52 "CTNNA2"                                 0.5021    0.1893    0.5000
  53 "CTNNB1"                                 0.2236    0.4405    0.5000
  54 "DAPK3"                                  0.5482    0.5334    0.5000
  55 "DCAMKL1"                                0.3333    0.4684    0.5000
  56 "DCAMKL3"                                0.4141    0.5405    0.5000
  57 "DDR1"                                   0.5174    0.3883    0.5000
  58 "DEPDC2"                                 0.4525    0.2283    0.5000
  59 "DGKB"                                   0.4493    0.2900    0.5000
  60 "DMPK2"                                  0.7196    0.7342    0.5000
  61 "DNAH8"                                  0.4014    0.1881    0.5000
  62 "DYRK1B"                                 0.7386    0.7012    0.5000
  63 "DYRK2"                                  0.3549    0.7800    0.5000
  64 "EDD1"                                   0.4965    0.1468    0.5000
  65 "EGFR"                                   0.1993    0.2148    0.5000
  66 "EIF2AK4"                                0.6319    0.5049    0.5000
  67 "EPHA10"                                 0.7219    0.0983    0.5000
  68 "EPHA3"                                  0.5917    0.4199    0.5000
  69 "EPHA4"                                  0.5923    0.2812    0.5000
  70 "EPHA5"                                  0.4014    0.6311    0.5000
  71 "EPHA6"                                  0.3696    0.4020    0.5000
  72 "EPHA7"                                  0.4090    0.2961    0.5000
  73 "EPHA8"                                  0.5514    0.3167    0.5000
  74 "EPHB1"                                  0.6653    0.3174    0.5000
  75 "EPHB3"                                  0.6352    0.2384    0.5000
  76 "EPHB4"                                  0.7014    0.2160    0.5000
  77 "EPHB6"                                  0.6042    0.7549    0.5000
  78 "ERBB2"                                  0.4626    0.3860    0.5000
  79 "ERBB3"                                  0.6027    0.7981    0.5000
  80 "ERBB4"                                  0.5724    0.3461    0.5000
  81 "ERN1"                                   0.2305    0.6691    0.5000
  82 "ERN2"                                   0.4688    0.4575    0.5000
  83 "FASTK"                                  0.7125    0.1185    0.5000
  84 "FBXO34"                                 0.3900    0.2690    0.5000
  85 "FBXW2"                                  0.4569    0.0303    0.5000
  86 "FBXW7"                                  0.2125    0.2706    0.5000
  87 "FER"                                    0.3198    0.8061    0.5000
  88 "FGFR1"                                  0.6250    0.5255    0.5000
  89 "FGFR2"                                  0.6118    0.1019    0.5000
  90 "FGFR3"                                  0.4160    0.4066    0.5000
  91 "FGFR4"                                  0.4660    0.4102    0.5000
  92 "FLJ23074"                               0.4111    0.5000    0.5000
  93 "FLJ23119"                               0.3368    0.4587    0.5000
  94 "FLT1"                                   0.3993    0.4660    0.5000
  95 "FLT3"                                   0.7117    0.4331    0.5000
  96 "FRAP1"                                  0.4979    0.4005    0.5000
  97 "FYN"                                    0.6037    0.3226    0.5000
  98 "GAK"                                    0.4497    0.7120    0.5000
  99 "GPRK5"                                  0.4740    0.6749    0.5000
 100 "GRIA4"                                  0.2667    0.2606    0.5000
 101 "GRIN2A"                                 0.4223    0.1974    0.5000
 102 "GRIN2B"                                 0.2675    0.1668    0.5000
 103 "GUCY2F"                                 0.6288    0.4219    0.5000
 104 "HECW1"                                  0.2281    0.3317    0.5000
 105 "HERC2"                                  0.4083    0.2480    0.5000
 106 "HRAS"                                   0.1854    0.2573    0.5000
 107 "HRI"                                    0.5229    0.4636    0.5000
 108 "ICK"                                    0.6096    0.4564    0.5000
 109 "IKBKB"                                  0.6786    0.3557    0.5000
 110 "IKZF3"                                  0.3264    0.3204    0.5000
 111 "INSR"                                   0.3146    0.3944    0.5000
 112 "INSRR"                                  0.5475    0.2746    0.5000
 113 "IPO11"                                  0.3833    0.1068    0.5000
 114 "IRAK1"                                  0.6782    0.4309    0.5000
 115 "IRAK2"                                  0.2055    0.6604    0.5000
 116 "ITGB7"                                  0.4972    0.0510    0.5000
 117 "ITK"                                    0.4604    0.3253    0.5000
 118 "ITPR2"                                  0.3708    0.3058    0.5000
 119 "JAK1"                                   0.6583    0.6783    0.5000
 120 "JAK2"                                   0.6062    0.6456    0.5000
 121 "KDR"                                    0.4194    0.9150    0.5000
 122 "KIAA1303"                               0.2082    0.1820    0.5000
 123 "KIT"                                    0.5778    0.6165    0.5000
 124 "KRAS"                                   0.2465    0.2961    0.5000
 125 "KSR2"                                   0.6514    0.1286    0.5000
 126 "LATS1"                                  0.2086    0.7962    0.5000
 127 "LATS2"                                  0.7174    0.2451    0.5000
 128 "LMR3"                                   0.7223    0.6872    0.5000
 129 "LMTK2"                                  0.3608    0.6698    0.5000
 130 "LOC51086"                               0.5847    0.0655    0.5000
 131 "LRP6"                                   0.4316    0.2567    0.5000
 132 "LRRK2"                                  0.5053    0.4923    0.5000
 133 "LTBP1"                                  0.3500    0.1141    0.5000
 134 "MADH4"                                  0.1792    0.3519    0.5000
 135 "MAP2K4"                                 0.3840    0.3617    0.5000
 136 "MAP2K7"                                 0.3111    0.6332    0.5000
 137 "MAP3K1"                                 0.7049    0.6080    0.5000
 138 "MAP3K14"                                0.4826    0.7294    0.5000
 139 "MAP3K2"                                 0.4696    0.5182    0.5000
 140 "MAP3K4"                                 0.5082    0.3236    0.5000
 141 "MAP3K6"                                 0.3347    0.7621    0.5000
 142 "MAP3K9"                                 0.7035    0.8070    0.5000
 143 "MAP4K1"                                 0.7346    0.6460    0.5000
 144 "MAP4K4"                                 0.6381    0.6613    0.5000
 145 "MAPK14"                                 0.7736    0.3629    0.5000
 146 "MAPK8"                                  0.3799    0.8629    0.5000
 147 "MAPK9"                                  0.2674    0.6650    0.5000
 148 "MAPKAPK3"                               0.3854    0.7743    0.5000
 149 "MAST1"                                  0.7089    0.6553    0.5000
 150 "MAST205"                                0.5597    0.8258    0.5000
 151 "MAST4"                                  0.3618    0.4915    0.5000
 152 "MATK"                                   0.5403    0.8228    0.5000
 153 "MELK"                                   0.3998    0.3354    0.5000
 154 "MERTK"                                  0.3029    0.7840    0.5000
 155 "MET"                                    0.5672    0.4393    0.5000
 156 "MGC42105"                               0.4958    0.4624    0.5000
 157 "MGC43306"                               0.6946    0.7397    0.5000
 158 "MGC8407"                                0.6430    0.4526    0.5000
 159 "MIDORI"                                 0.3861    0.4903    0.5000
 160 "MLKL"                                   0.5972    0.6675    0.5000
 161 "MLL"                                    0.3764    0.0522    0.5000
 162 "MSH6"                                   0.3396    0.4278    0.5000
 163 "MST4"                                   0.7484    0.2095    0.5000
 164 "MYCBP2"                                 0.4611    0.0801    0.5000
 165 "MYO3A"                                  0.7021    0.3677    0.5000
 166 "MYO3B"                                  0.6924    0.6796    0.5000
 167 "N4BP2"                                  0.5188    0.1262    0.5000
 168 "NALP1"                                  0.3264    0.2439    0.5000
 169 "NCOA2"                                  0.4715    0.1833    0.5000
 170 "NEK1"                                   0.6257    0.1226    0.5000
 171 "NEK10"                                  0.6465    0.4721    0.5000
 172 "NEK6"                                   0.5181    0.8374    0.5000
 173 "NEK7"                                   0.4495    0.7808    0.5000
 174 "NEK8"                                   0.6765    0.3072    0.5000
 175 "NEK9"                                   0.5146    0.7184    0.5000
 176 "NF1"                                    0.2028    0.3871    0.5000
 177 "NF2"                                    0.5861    0.2970    0.5000
 178 "NOTCH1"                                 0.2299    0.2184    0.5000
 179 "NPM1"                                   0.7569    0.4296    0.5000
 180 "NPR1"                                   0.2681    0.8762    0.5000
 181 "NRAS"                                   0.3139    0.2791    0.5000
 182 "NRBP"                                   0.6057    0.8184    0.5000
 183 "NTRK1"                                  0.3382    0.4430    0.5000
 184 "NTRK2"                                  0.6779    0.3806    0.5000
 185 "NTRK3"                                  0.4292    0.3313    0.5000
 186 "NUP153"                                 0.4028    0.0995    0.5000
 187 "BSCN"                                   0.5509    0.4102    0.5000
 188 "PAK1"                                   0.6764    0.7007    0.5000
 189 "PALB2"                                  0.4722    0.2379    0.5000
 190 "PAXIP1L"                                0.2972    0.1141    0.5000
 191 "PDGFRA"                                 0.5861    0.5255    0.5000
 192 "PDGFRB"                                 0.6473    0.2700    0.5000
 193 "PDK2"                                   0.4340    0.7755    0.5000
 194 "PDZRN4"                                 0.4278    0.2233    0.5000
 195 "PIGS"                                   0.2910    0.0461    0.5000
 196 "PIK3CA"                                 0.2521    0.4017    0.5000
 197 "PINK1"                                  0.4898    0.8131    0.5000
 198 "Plcg1"                                  0.5574    0.1853    0.5000
 199 "PPARGC1A"                               0.3438    0.0437    0.5000
 200 "PRKCA"                                  0.5956    0.4688    0.5000
 201 "PRKCH"                                  0.3460    0.6883    0.5000
 202 "PRKCM"                                  0.6633    0.8425    0.5000
 203 "PRKCQ"                                  0.4917    0.6335    0.5000
 204 "PRKD2"                                  0.6924    0.4927    0.5000
 205 "PRKDC"                                  0.4873    0.3017    0.5000
 206 "PRKG1"                                  0.4340    0.7961    0.5000
 207 "PRKG2"                                  0.2632    0.7755    0.5000
 208 "PRKWNK1"                                0.6083    0.3525    0.5000
 209 "PRKWNK2"                                0.5361    0.4753    0.5000
 210 "PRKWNK3"                                0.7208    0.4794    0.5000
 211 "PRKWNK4"                                0.4719    0.3622    0.5000
 212 "PRPF4B"                                 0.5931    0.9442    0.5000
 213 "PTCH"                                   0.1097    0.2694    0.5000
 214 "PTCH2"                                  0.3783    0.2855    0.5000
 215 "PTEN"                                   0.1703    0.1272    0.5000
 216 "PTK2"                                   0.6461    0.6199    0.5000
 217 "PTK9L"                                  0.5549    0.7051    0.5000
 218 "PTPRC"                                  0.2556    0.2245    0.5000
 219 "PTPRT"                                  0.3616    0.3176    0.5000
 220 "QSK"                                    0.4283    0.3635    0.5000
 221 "RAF1"                                   0.4161    0.8293    0.5000
 222 "RAGE"                                   0.3812    0.7488    0.5000
 223 "RB1"                                    0.1535    0.2269    0.5000
 224 "RET"                                    0.5500    0.3701    0.5000
 225 "Rif1"                                   0.5389    0.0570    0.5000
 226 "RIMS2"                                  0.3778    0.1942    0.5000
 227 "RIPK1"                                  0.3243    0.6432    0.5000
 228 "ROCK1"                                  0.4625    0.6165    0.5000
 229 "ROCK2"                                  0.4362    0.7369    0.5000
 230 "ROR1"                                   0.3386    0.3934    0.5000
 231 "ROR2"                                   0.5172    0.6156    0.5000
 232 "ROS1"                                   0.3451    0.5121    0.5000
 233 "RPS6KA2"                                0.6480    0.3973    0.5000
 234 "RPS6KA3"                                0.7003    0.7199    0.5000
 235 "RPS6KA4"                                0.5222    0.9430    0.5000
 236 "RPS6KB2"                                0.5757    0.7172    0.5000
 237 "RPS6KC1"                                0.5775    0.3808    0.5000
 238 "RUNX1"                                  0.7861    0.3993    0.5000
 239 "SBK"                                    0.5786    0.8258    0.5000
 240 "SBNO1"                                  0.5111    0.4385    0.5000
 241 "SCYL2"                                  0.5899    0.2579    0.5000
 242 "SGK"                                    0.7444    0.3835    0.5000
 243 "SgK085"                                 0.7711    0.1994    0.5000
 244 "SGK2"                                   0.3834    0.6924    0.5000
 245 "SgK223"                                 0.7509    0.6636    0.5000
 246 "SgK269"                                 0.5443    0.3507    0.5000
 247 "SgK494"                                 0.4583    0.4284    0.5000
 248 "SgK495"                                 0.4505    0.8551    0.5000
 249 "SGKL"                                   0.3028    0.7294    0.5000
 250 "SK681"                                  0.2792    0.4296    0.5000
 251 "SLK"                                    0.2266    0.7977    0.5000
 252 "SMARCAL1"                               0.4764    0.1347    0.5000
 253 "SMC2L1"                                 0.4806    0.2609    0.5000
 254 "SMO"                                    0.1479    0.3046    0.5000
 255 "SNARK"                                  0.3146    0.9005    0.5000
 256 "SNF1LK"                                 0.6821    0.2848    0.5000
 257 "SNRK"                                   0.4398    0.5439    0.5000
 258 "SNTB1"                                  0.3326    0.2027    0.5000
 259 "SOCS1"                                  0.2972    0.4502    0.5000
 260 "SPEN"                                   0.3597    0.3374    0.5000
 261 "SRPK2"                                  0.6132    0.6990    0.5000
 262 "STAG3"                                  0.4354    0.0206    0.5000
 263 "STK11"                                  0.1180    0.2341    0.5000
 264 "STK3"                                   0.3518    0.8334    0.5000
 265 "STK31"                                  0.4313    0.6796    0.5000
 266 "STK32B"                                 0.3619    0.4482    0.5000
 267 "STK33"                                  0.7625    0.7002    0.5000
 268 "STK6"                                   0.5311    0.4644    0.5000
 269 "TAF1"                                   0.5201    0.3592    0.5000
 270 "TAF1L"                                  0.5378    0.4436    0.5000
 271 "TAOK1"                                  0.5667    0.0570    0.5000
 272 "TBCK"                                   0.2868    0.6845    0.5000
 273 "TBK1"                                   0.3340    0.7160    0.5000
 274 "TEC"                                    0.5147    0.8092    0.5000
 275 "TESK1"                                  0.6162    0.3802    0.5000
 276 "TEX14"                                  0.4454    0.4417    0.5000
 277 "TGFBR2"                                 0.3792    0.4563    0.5000
 278 "TIE"                                    0.6521    0.7503    0.5000
 279 "TNKS2"                                  0.5028    0.1699    0.5000
 280 "TNPO3"                                  0.4396    0.1080    0.5000
 281 "TOP2B"                                  0.5790    0.1913    0.5000
 282 "TOPBP1"                                 0.4681    0.1524    0.5000
 283 "TP53"                                   0.2479    0.1117    0.5000
 284 "TRIM33"                                 0.4903    0.3765    0.5000
 285 "TRIM36"                                 0.2444    0.2025    0.5000
 286 "TRIO"                                   0.4565    0.3673    0.5000
 287 "TRPM6"                                  0.6299    0.1578    0.5000
 288 "TRPM7"                                  0.6090    0.5085    0.5000
 289 "TRPS1"                                  0.2837    0.1976    0.5000
 290 "TRRAP"                                  0.4313    0.4939    0.5000
 291 "TTBK1"                                  0.6795    0.4636    0.5000
 292 "TTBK2"                                  0.2181    0.8920    0.5000
 293 "TTK"                                    0.4792    0.4393    0.5000
 294 "TTN"                                    0.4472    0.3362    0.5000
 295 "TYK2"                                   0.4944    0.5049    0.5000
 296 "UBE2O"                                  0.3653    0.1529    0.5000
 297 "ULK1"                                   0.5070    0.7904    0.5000
 298 "ULK2"                                   0.3778    0.4102    0.5000
 299 "VHL"                                    0.2257    0.0546    0.5000
 300 "Wee1B"                                  0.5669    0.7661    0.5000
 301 "WT1"                                    0.1883    0.4798    0.5000
 302 "XPO5"                                   0.5535    0.1707    0.5000
 303 "YANK1"                                  0.5290    0.6755    0.5000
 304 "ZAP70"                                  0.4458    0.6493    0.5000
 305 "ZC4-NRK"                                0.6576    0.1493    0.5000
 306 "ZNF608"                                 0.4786    0.2184    0.5000
*Edges
  27  124 1 c Purple
 124  134 1 c Gray55
 124  181 1 c Purple
  65  124 1 c Purple
  95  179 1 c Gray55
 123  191 1 c Purple
  42  223 1 c Purple
  53  181 1 c Gray55
  15  124 1 c Gray55
  27  181 1 c Purple
 120  123 1 c Gray55
  53  123 1 c Gray55
  53  301 1 c Gray55
   5  293 1 c Gray55
  95  238 1 c Gray55
 283  299 1 c Purple
  73  286 1 c Gray55
 270  284 1 c Gray55
  58  205 1 c Gray55
  51  294 1 c Gray55
  15  134 1 c Gray55
  42  134 1 c Gray55
  86  178 1 c Gray55
  27   42 1 c Gray55
 117  140 1 c Gray55
 117  211 1 c Gray55
 140  211 1 c Gray55
 187  211 1 c Gray55
  90  196 1 c Gray55
 237  270 1 c Gray55
  48  105 1 c Gray55
  48  131 1 c Gray55
 215  223 1 c Gray55
  23  209 1 c Gray55
 112  284 1 c Gray55
  15   53 1 c Purple
  96  211 1 c Gray55
 187  276 1 c Gray55
 211  276 1 c Gray55
  46   58 1 c Gray55
  18  205 1 c Gray55
  46  205 1 c Gray55
  48   58 1 c Gray55
  58  131 1 c Gray55
  48  205 1 c Gray55
 131  205 1 c Gray55
  71  284 1 c Gray55
  21  208 1 c Gray55
 178  215 1 c Gray55
 132  293 1 c Gray55
 209  293 1 c Gray55
 117  205 1 c Gray55
 124  176 1 c Gray55
  53  177 1 c Gray55
  36   56 1 c Gray55
   5   55 1 c Gray55
  25  198 1 c Gray55
  46   59 1 c Gray55
  96  246 1 c Gray55
 276  293 1 c Gray55
 290  293 1 c Gray55
 124  196 1 c Gray55
  42  181 1 c Gray55
 132  209 1 c Gray55
 156  209 1 c Gray55
 213  254 1 c Gray55
  24   51 1 c Gray55
 176  196 1 c Gray55
  27  227 1 c Gray55
  90  224 1 c Gray55
  42   86 1 c Gray55
 205  246 1 c Gray55
 108  158 1 c Gray55
 109  174 1 c Gray55
 145  229 1 c Gray55
 200  242 1 c Gray55
  68  287 1 c Gray55
  37  298 1 c Gray55
 111  298 1 c Gray55
  96  205 1 c Gray55
  45  114 1 c Gray55
 103  114 1 c Gray55
   5  277 1 c Gray55
   3  270 1 c Gray55
  25   58 1 c Gray55
  25  205 1 c Gray55
  58   59 1 c Gray55
  59  205 1 c Gray55
   3  151 1 c Gray55
 109  165 1 c Gray55
   9  208 1 c Gray55
  45  228 1 c Gray55
  91  228 1 c Gray55
  67  243 1 c Gray55
   3  257 1 c Gray55
   7  257 1 c Gray55
  91  266 1 c Gray55
  91  275 1 c Gray55
  56  295 1 c Gray55
  21  156 1 c Gray55
  37   55 1 c Gray55
  37   92 1 c Gray55
  37  232 1 c Gray55
 223  283 1 c Gray55
  51  283 1 c Gray55
  96  162 1 c Gray55
  37  286 1 c Gray55
  45  191 1 c Gray55
  71  162 1 c Gray55
 114  247 1 c Gray55
  48   51 1 c Gray55
  51  214 1 c Gray55
  23   54 1 c Gray55
  80  114 1 c Gray55
  56  139 1 c Gray55
  90  139 1 c Gray55
   3  153 1 c Gray55
  23  155 1 c Gray55
  54  171 1 c Gray55
  75  184 1 c Gray55
 153  187 1 c Gray55
  45  200 1 c Gray55
 109  211 1 c Gray55
 153  211 1 c Gray55
 174  211 1 c Gray55
  91  220 1 c Gray55
 127  233 1 c Gray55
  69  241 1 c Gray55
 112  241 1 c Gray55
 111  250 1 c Gray55
 159  257 1 c Gray55
  30  266 1 c Gray55
  57  277 1 c Gray55
 117  298 1 c Gray55
 140  298 1 c Gray55
 187  298 1 c Gray55
 211  298 1 c Gray55
 250  298 1 c Gray55
 277  298 1 c Gray55
 178  181 1 c Gray55
  96  268 1 c Gray55
 155  237 1 c Gray55
 247  257 1 c Gray55
  88  269 1 c Gray55
 269  275 1 c Gray55
 109  288 1 c Gray55
  27  286 1 c Gray55
 185  294 1 c Gray55
  51  185 1 c Gray55
  80  270 1 c Gray55
 233  270 1 c Gray55
  27  219 1 c Gray55
  15  196 1 c Gray55
  37  277 1 c Gray55
   8   21 1 c Gray55
  34  189 1 c Gray55
  17  252 1 c Gray55
  22  252 1 c Gray55
  22  286 1 c Gray55
 252  286 1 c Gray55
   8   19 1 c Gray55
   6   22 1 c Gray55
  11   22 1 c Gray55
  34   61 1 c Gray55
  34  101 1 c Gray55
  61  101 1 c Gray55
  84  110 1 c Gray55
  34  113 1 c Gray55
  52  113 1 c Gray55
  61  113 1 c Gray55
  84  113 1 c Gray55
 101  113 1 c Gray55
  85  116 1 c Gray55
  84  118 1 c Gray55
 110  118 1 c Gray55
  84  133 1 c Gray55
 113  133 1 c Gray55
  17  161 1 c Gray55
 100  161 1 c Gray55
  34  169 1 c Gray55
  84  169 1 c Gray55
 113  169 1 c Gray55
 133  169 1 c Gray55
  61  189 1 c Gray55
 101  189 1 c Gray55
 113  189 1 c Gray55
 186  194 1 c Gray55
  61  226 1 c Gray55
 101  226 1 c Gray55
 113  226 1 c Gray55
 169  226 1 c Gray55
 189  226 1 c Gray55
  11  252 1 c Gray55
 133  258 1 c Gray55
  84  279 1 c Gray55
 113  279 1 c Gray55
 133  279 1 c Gray55
 169  279 1 c Gray55
  11  280 1 c Gray55
  34  280 1 c Gray55
  61  280 1 c Gray55
 101  280 1 c Gray55
 113  280 1 c Gray55
 189  280 1 c Gray55
 226  280 1 c Gray55
   6  285 1 c Gray55
  22  285 1 c Gray55
  11  286 1 c Gray55
  17  296 1 c Gray55
 252  296 1 c Gray55
  11  302 1 c Gray55
 280  302 1 c Gray55
  11  306 1 c Gray55
 280  306 1 c Gray55
 296  306 1 c Gray55
 302  306 1 c Gray55
  59  283 1 c Gray55
  20  156 1 c Gray55
   3    7 1 c Gray55
  45   91 1 c Gray55
 108  284 1 c Gray55
 247  270 1 c Gray55
  74  114 1 c Gray55
 276  294 1 c Gray55
 156  294 1 c Gray55
 283  294 1 c Gray55
  55   92 1 c Gray55
  55  232 1 c Gray55
  92  232 1 c Gray55
  15  254 1 c Gray55
 155  156 1 c Gray55
 156  228 1 c Gray55
 266  284 1 c Gray55
  71  294 1 c Gray55
  78  107 1 c Gray55
  56  227 1 c Gray55
 227  277 1 c Gray55
   4  127 1 c Gray55
  97  135 1 c Gray55
  47  184 1 c Gray55
   5  200 1 c Gray55
  74  200 1 c Gray55
 127  224 1 c Gray55
 153  230 1 c Gray55
  54  237 1 c Gray55
 127  237 1 c Gray55
 184  237 1 c Gray55
  74  242 1 c Gray55
  97  246 1 c Gray55
 184  246 1 c Gray55
 191  246 1 c Gray55
 220  246 1 c Gray55
 242  247 1 c Gray55
  81  251 1 c Gray55
 268  269 1 c Gray55
 111  286 1 c Gray55
 192  286 1 c Gray55
 275  286 1 c Gray55
  68  291 1 c Gray55
  55  293 1 c Gray55
 200  293 1 c Gray55
   5  295 1 c Gray55
 293  295 1 c Gray55
   5  298 1 c Gray55
 286  298 1 c Gray55
 293  298 1 c Gray55
  96  109 1 c Gray55
  90  124 1 c Purple
  45  247 1 c Gray55
 185  268 1 c Gray55
  24   27 1 c Gray55
   1   23 1 c Gray55
   7   30 1 c Gray55
  45   80 1 c Gray55
  56   90 1 c Gray55
  30   91 1 c Gray55
  69  112 1 c Gray55
   3  159 1 c Gray55
   7  159 1 c Gray55
  23  171 1 c Gray55
  66  171 1 c Gray55
 117  187 1 c Gray55
 140  187 1 c Gray55
 187  233 1 c Gray55
   3  237 1 c Gray55
   3  247 1 c Gray55
   7  247 1 c Gray55
 165  288 1 c Gray55
  12   68 1 c Gray55
   9   21 1 c Gray55
  71  266 1 c Gray55
 185  266 1 c Gray55
 205  268 1 c Gray55
  51   58 1 c Gray55
  18   34 1 c Gray55
  34  167 1 c Gray55
  18  189 1 c Gray55
 167  225 1 c Gray55
 198  252 1 c Gray55
   8  253 1 c Gray55
  46  281 1 c Gray55
 198  281 1 c Gray55
  42  178 1 c Gray55
  11   48 1 c Gray55
  22   48 1 c Gray55
  34   48 1 c Gray55
  10   49 1 c Gray55
  31   49 1 c Gray55
  14   52 1 c Gray55
  44   52 1 c Gray55
  46   52 1 c Gray55
  18   61 1 c Gray55
  48   61 1 c Gray55
  52   64 1 c Gray55
  44   84 1 c Gray55
  44  100 1 c Gray55
  18  101 1 c Gray55
  48  101 1 c Gray55
  22  105 1 c Gray55
  34  105 1 c Gray55
  61  105 1 c Gray55
 101  105 1 c Gray55
  18  113 1 c Gray55
  44  113 1 c Gray55
  46  113 1 c Gray55
  48  113 1 c Gray55
  64  113 1 c Gray55
 105  113 1 c Gray55
  11  131 1 c Gray55
  34  131 1 c Gray55
  61  131 1 c Gray55
 101  131 1 c Gray55
 113  131 1 c Gray55
  18  133 1 c Gray55
  44  133 1 c Gray55
  44  161 1 c Gray55
  44  169 1 c Gray55
  14  186 1 c Gray55
  48  189 1 c Gray55
 105  189 1 c Gray55
 131  189 1 c Gray55
 122  190 1 c Gray55
  11  198 1 c Gray55
 100  214 1 c Gray55
 161  214 1 c Gray55
 194  214 1 c Gray55
  18  226 1 c Gray55
  48  226 1 c Gray55
 105  226 1 c Gray55
 131  226 1 c Gray55
 167  226 1 c Gray55
 104  240 1 c Gray55
  11  253 1 c Gray55
  19  253 1 c Gray55
 101  253 1 c Gray55
  18  258 1 c Gray55
  84  260 1 c Gray55
 110  260 1 c Gray55
  44  262 1 c Gray55
  44  279 1 c Gray55
  14  280 1 c Gray55
  18  280 1 c Gray55
  46  280 1 c Gray55
 105  280 1 c Gray55
 253  280 1 c Gray55
 214  286 1 c Gray55
 102  289 1 c Gray55
  48  302 1 c Gray55
 253  302 1 c Gray55
  48  306 1 c Gray55
 131  306 1 c Gray55
 253  306 1 c Gray55
 205  220 1 c Gray55
 124  289 1 c Gray55
  37  132 1 c Gray55
  36  139 1 c Gray55
  37  156 1 c Gray55
  57  156 1 c Gray55
  68  156 1 c Gray55
 139  156 1 c Gray55
  73  192 1 c Gray55
  37  209 1 c Gray55
  54  209 1 c Gray55
  57  209 1 c Gray55
 155  209 1 c Gray55
  73  241 1 c Gray55
  73  275 1 c Gray55
  28  284 1 c Gray55
  97  284 1 c Gray55
 111  284 1 c Gray55
 139  284 1 c Gray55
 158  284 1 c Gray55
 241  284 1 c Gray55
 284  298 1 c Gray55
  49  181 1 c Gray55
  84  185 1 c Gray55
 110  185 1 c Gray55
 118  185 1 c Gray55
 185  194 1 c Gray55
 185  296 1 c Gray55
 185  306 1 c Gray55
 156  270 1 c Gray55
 181  186 1 c Gray55
 181  218 1 c Gray55
  96  294 1 c Gray55
  56  277 1 c Gray55
 286  293 1 c Gray55
 224  270 1 c Gray55
 270  293 1 c Gray55
  74  103 1 c Gray55
  96   97 1 c Gray55
 106  124 1 c Purple
  45   96 1 c Gray55
 124  254 1 c Gray55
   7  156 1 c Gray55
  45  156 1 c Gray55
  56  156 1 c Gray55
  91  156 1 c Gray55
  92  156 1 c Gray55
  45  284 1 c Gray55
  91  284 1 c Gray55
 103  284 1 c Gray55
  37  276 1 c Gray55
  47   90 1 c Gray55
   3   94 1 c Gray55
  92   94 1 c Gray55
   4  171 1 c Gray55
  80  224 1 c Gray55
 187  230 1 c Gray55
 211  230 1 c Gray55
   4  233 1 c Gray55
 224  233 1 c Gray55
  23  237 1 c Gray55
 171  237 1 c Gray55
 233  237 1 c Gray55
  45  246 1 c Gray55
  69  246 1 c Gray55
  75  246 1 c Gray55
  91  246 1 c Gray55
 117  246 1 c Gray55
 140  246 1 c Gray55
 211  246 1 c Gray55
  93  247 1 c Gray55
 159  247 1 c Gray55
  69  269 1 c Gray55
 250  286 1 c Gray55
   1  288 1 c Gray55
  23  288 1 c Gray55
  76  291 1 c Gray55
 210  291 1 c Gray55
   1  293 1 c Gray55
  23  293 1 c Gray55
  92  293 1 c Gray55
 187  293 1 c Gray55
 211  293 1 c Gray55
 232  293 1 c Gray55
 277  293 1 c Gray55
  93  230 1 c Gray55
  96  153 1 c Gray55
  96  170 1 c Gray55
  96  174 1 c Gray55
  96  200 1 c Gray55
 185  271 1 c Gray55
  54  276 1 c Gray55
  37  290 1 c Gray55
  82  290 1 c Gray55
 183  290 1 c Gray55
 276  298 1 c Gray55
 290  298 1 c Gray55
  21  192 1 c Gray55
 177  181 1 c Gray55
  20   27 1 c Gray55
  34   58 1 c Gray55
  58  189 1 c Gray55
  34  205 1 c Gray55
  49  205 1 c Gray55
 189  205 1 c Gray55
  14  225 1 c Gray55
  58  279 1 c Gray55
 205  279 1 c Gray55
  58  281 1 c Gray55
 205  281 1 c Gray55
  34  282 1 c Gray55
 189  282 1 c Gray55
  11   58 1 c Gray55
  52   58 1 c Gray55
  58   61 1 c Gray55
  58   84 1 c Gray55
  58  101 1 c Gray55
  58  133 1 c Gray55
 100  168 1 c Gray55
 101  168 1 c Gray55
 161  168 1 c Gray55
  58  169 1 c Gray55
  11  205 1 c Gray55
  52  205 1 c Gray55
  61  205 1 c Gray55
  84  205 1 c Gray55
 101  205 1 c Gray55
 169  205 1 c Gray55
  58  226 1 c Gray55
 205  226 1 c Gray55
 205  258 1 c Gray55
  61  282 1 c Gray55
 101  282 1 c Gray55
 113  282 1 c Gray55
 226  282 1 c Gray55
 280  282 1 c Gray55
 168  296 1 c Gray55
  58  302 1 c Gray55
 205  302 1 c Gray55
  58  306 1 c Gray55
 168  306 1 c Gray55
 205  306 1 c Gray55
 284  286 1 c Gray55
  24  294 1 c Gray55
  71   91 1 c Gray55
  91  185 1 c Gray55
 185  208 1 c Gray55
  42  124 1 c Gray55
 293  294 1 c Gray55
  36  227 1 c Gray55
  51   59 1 c Gray55
  21   68 1 c Gray55
  27   72 1 c Gray55
  27  111 1 c Gray55
  21  145 1 c Gray55
  57  205 1 c Gray55
  72  205 1 c Gray55
 153  205 1 c Gray55
 205  241 1 c Gray55
  21  287 1 c Gray55
  27  298 1 c Gray55
  46  198 1 c Gray55
  10   31 1 c Gray55
  14   31 1 c Gray55
  31   46 1 c Gray55
  14   48 1 c Gray55
  18   48 1 c Gray55
  46   48 1 c Gray55
  46   64 1 c Gray55
  64  102 1 c Gray55
  18  105 1 c Gray55
  14  131 1 c Gray55
  18  131 1 c Gray55
  46  131 1 c Gray55
 105  131 1 c Gray55
  44  214 1 c Gray55
 105  214 1 c Gray55
  10  253 1 c Gray55
  48  253 1 c Gray55
 105  253 1 c Gray55
 131  253 1 c Gray55
 214  253 1 c Gray55
 215  283 1 c Gray55
  69   73 1 c Gray55
  36   90 1 c Gray55
  73  112 1 c Gray55
   1  132 1 c Gray55
  23  132 1 c Gray55
  90  132 1 c Gray55
  92  132 1 c Gray55
 107  132 1 c Gray55
  23  156 1 c Gray55
  30  156 1 c Gray55
  90  156 1 c Gray55
 156  171 1 c Gray55
   1  209 1 c Gray55
  66  209 1 c Gray55
 171  209 1 c Gray55
 156  277 1 c Gray55
 209  277 1 c Gray55
  30  284 1 c Gray55
  69  284 1 c Gray55
  80  284 1 c Gray55
  90  284 1 c Gray55
 250  284 1 c Gray55
 247  284 1 c Gray55
 185  253 1 c Gray55
 105  185 1 c Gray55
 181  205 1 c Gray55
 185  214 1 c Gray55
 185  260 1 c Gray55
 132  270 1 c Gray55
 209  270 1 c Gray55
  10  181 1 c Gray55
 104  181 1 c Gray55
  56   70 1 c Gray55
 224  293 1 c Gray55
   4  224 1 c Gray55
  47  224 1 c Gray55
   4  237 1 c Gray55
  47  237 1 c Gray55
 224  237 1 c Gray55
 246  256 1 c Gray55
   5  286 1 c Gray55
 269  286 1 c Gray55
 288  293 1 c Gray55
  21  294 1 c Gray55
  96  293 1 c Gray55
  20  228 1 c Gray55
  71  112 1 c Gray55
 162  259 1 c Gray55
  31  294 1 c Gray55
  44  294 1 c Gray55
  46  294 1 c Gray55
 131  294 1 c Gray55
 167  294 1 c Gray55
 214  294 1 c Gray55
 253  294 1 c Gray55
  17   25 1 c Gray55
  25  252 1 c Gray55
  25  279 1 c Gray55
  25  281 1 c Gray55
  11   25 1 c Gray55
   8   59 1 c Gray55
  19   59 1 c Gray55
  52   59 1 c Gray55
  25   84 1 c Gray55
  27   84 1 c Gray55
  59   84 1 c Gray55
  25   85 1 c Gray55
  27  100 1 c Gray55
  27  110 1 c Gray55
  25  113 1 c Gray55
  59  113 1 c Gray55
  59  116 1 c Gray55
  27  118 1 c Gray55
  25  133 1 c Gray55
  25  164 1 c Gray55
  25  169 1 c Gray55
  59  186 1 c Gray55
  59  194 1 c Gray55
  25  199 1 c Gray55
  84  219 1 c Gray55
 133  219 1 c Gray55
 199  219 1 c Gray55
  25  280 1 c Gray55
  59  280 1 c Gray55
  59  281 1 c Gray55
 219  285 1 c Gray55
  25  289 1 c Gray55
 219  289 1 c Gray55
  25  296 1 c Gray55
  25  302 1 c Gray55
  25  306 1 c Gray55
 185  284 1 c Gray55
  55  276 1 c Gray55
  92  276 1 c Gray55
 117  276 1 c Gray55
 232  276 1 c Gray55
 247  294 1 c Gray55
  42  263 1 c Gray55
  30   71 1 c Gray55
   7   96 1 c Gray55
  30   96 1 c Gray55
  96  117 1 c Gray55
  96  140 1 c Gray55
  30  185 1 c Gray55
  96  187 1 c Gray55
   1  276 1 c Gray55
   3  276 1 c Gray55
  23  276 1 c Gray55
 140  276 1 c Gray55
 159  290 1 c Gray55
 187  290 1 c Gray55
 211  290 1 c Gray55
  53  176 1 c Gray55
   7   21 1 c Gray55
  12   21 1 c Gray55
  21   92 1 c Gray55
  21  286 1 c Gray55
  36  156 1 c Gray55
 156  284 1 c Gray55
  14   46 1 c Gray55
  18   58 1 c Gray55
  58  198 1 c Gray55
 198  205 1 c Gray55
  58  253 1 c Gray55
 168  253 1 c Gray55
 205  253 1 c Gray55
  18  282 1 c Gray55
 190  282 1 c Gray55
  44   58 1 c Gray55
  58   64 1 c Gray55
  58  105 1 c Gray55
  44  168 1 c Gray55
  10  205 1 c Gray55
  31  205 1 c Gray55
  44  205 1 c Gray55
  64  205 1 c Gray55
 105  205 1 c Gray55
 168  214 1 c Gray55
  48  282 1 c Gray55
 105  282 1 c Gray55
 131  282 1 c Gray55
  73   74 1 c Gray55
   5  132 1 c Gray55
   5  156 1 c Gray55
   5  209 1 c Gray55
 132  224 1 c Gray55
 209  237 1 c Gray55
  73  269 1 c Gray55
  74  284 1 c Gray55
 246  284 1 c Gray55
 132  286 1 c Gray55
 156  286 1 c Gray55
 209  286 1 c Gray55
 132  288 1 c Gray55
 209  288 1 c Gray55
 156  291 1 c Gray55
 156  293 1 c Gray55
 277  294 1 c Gray55
  24   34 1 c Gray55
  24   61 1 c Gray55
  24   84 1 c Gray55
  24  100 1 c Gray55
  24  101 1 c Gray55
  24  110 1 c Gray55
  24  113 1 c Gray55
  24  118 1 c Gray55
  24  122 1 c Gray55
  24  189 1 c Gray55
  24  218 1 c Gray55
  24  226 1 c Gray55
  24  258 1 c Gray55
  24  280 1 c Gray55
  96  284 1 c Gray55
  71  185 1 c Gray55
 168  185 1 c Gray55
  24  181 1 c Gray55
 181  219 1 c Gray55
  96  270 1 c Gray55
 136  290 1 c Gray55
  20  125 1 c Gray55
  21   30 1 c Gray55
  21   76 1 c Gray55
  21   80 1 c Gray55
  27  187 1 c Gray55
  45  205 1 c Gray55
  69  205 1 c Gray55
  75  205 1 c Gray55
  80  205 1 c Gray55
  89  205 1 c Gray55
  91  205 1 c Gray55
 112  205 1 c Gray55
 130  205 1 c Gray55
 140  205 1 c Gray55
 205  211 1 c Gray55
  27  250 1 c Gray55
 228  270 1 c Gray55
 257  270 1 c Gray55
 270  295 1 c Gray55
  96  247 1 c Gray55
 134  283 1 c Gray55
  21  270 1 c Gray55
   5   92 1 c Gray55
   5  232 1 c Gray55
  86  181 1 c Gray55
   7   20 1 c Gray55
  20   91 1 c Gray55
  20  305 1 c Gray55
 205  284 1 c Gray55
  96  224 1 c Gray55
  71   94 1 c Gray55
  71  135 1 c Gray55
  96  256 1 c Gray55
  96  269 1 c Gray55
 230  276 1 c Gray55
 276  286 1 c Gray55
 276  288 1 c Gray55
   5  290 1 c Gray55
 288  290 1 c Gray55
  96  230 1 c Gray55
  25   46 1 c Gray55
  25  253 1 c Gray55
  25   44 1 c Gray55
  25   48 1 c Gray55
  14   59 1 c Gray55
  18   59 1 c Gray55
  48   59 1 c Gray55
  59   64 1 c Gray55
  59  105 1 c Gray55
  25  124 1 c Gray55
  25  131 1 c Gray55
  59  131 1 c Gray55
  59  198 1 c Gray55
  31  219 1 c Gray55
 102  219 1 c Gray55
 104  219 1 c Gray55
  59  253 1 c Gray55
  27  260 1 c Gray55
 132  156 1 c Gray55
  73  284 1 c Gray55
  14   58 1 c Gray55
  14  205 1 c Gray55
  58  282 1 c Gray55
 205  282 1 c Gray55
  59  185 1 c Gray55
  59  181 1 c Gray55
  43   95 1 c Purple
 205  270 1 c Gray55
  58  294 1 c Gray55
  22   51 1 c Gray55
  51   52 1 c Gray55
  51   61 1 c Gray55
  51   84 1 c Gray55
  51  100 1 c Gray55
  51  101 1 c Gray55
  51  110 1 c Gray55
  51  113 1 c Gray55
  51  118 1 c Gray55
  51  161 1 c Gray55
  51  169 1 c Gray55
  51  186 1 c Gray55
  51  189 1 c Gray55
  51  195 1 c Gray55
  51  280 1 c Gray55
  27  284 1 c Gray55
 277  290 1 c Gray55
  21  185 1 c Gray55
  36  277 1 c Gray55
 205  224 1 c Gray55
  28  270 1 c Gray55
  54  270 1 c Gray55
  57  270 1 c Gray55
 108  270 1 c Gray55
 139  270 1 c Gray55
 158  270 1 c Gray55
 184  270 1 c Gray55
 191  270 1 c Gray55
 200  270 1 c Gray55
 204  270 1 c Gray55
 231  270 1 c Gray55
  47  205 1 c Gray55
 205  237 1 c Gray55
 205  269 1 c Gray55
  21  291 1 c Gray55
  20   45 1 c Gray55
 135  230 1 c Gray55
  47  294 1 c Gray55
 230  294 1 c Gray55
 246  294 1 c Gray55
  18   24 1 c Gray55
  24   48 1 c Gray55
  24  105 1 c Gray55
  24  131 1 c Gray55
  24  190 1 c Gray55
  24  260 1 c Gray55
  65  283 1 c Gray55
  20   68 1 c Gray55
  16   32 1 c Gray55
  73  276 1 c Gray55
 132  276 1 c Gray55
 209  276 1 c Gray55
 132  290 1 c Gray55
 209  290 1 c Gray55
 162  185 1 c Gray55
 185  189 1 c Gray55
  20   23 1 c Gray55
  20   30 1 c Gray55
  24  185 1 c Gray55
   7  270 1 c Gray55
  91  270 1 c Gray55
 208  270 1 c Gray55
  63  141 1 c Gray55
  40  150 1 c Gray55
  63  180 1 c Gray55
 141  180 1 c Gray55
  40  212 1 c Gray55
 141  222 1 c Gray55
 180  222 1 c Gray55
  40  235 1 c Gray55
 212  235 1 c Gray55
  63  255 1 c Gray55
 141  255 1 c Gray55
 180  255 1 c Gray55
 222  255 1 c Gray55
  63  273 1 c Gray55
 141  273 1 c Gray55
 180  273 1 c Gray55
 222  273 1 c Gray55
 255  273 1 c Gray55
  25  168 1 c Gray55
  27  168 1 c Gray55
  25  282 1 c Gray55
 115  126 1 c Gray55
  39  138 1 c Gray55
 138  274 1 c Gray55
 244  274 1 c Gray55
  20   59 1 c Gray55
  20  219 1 c Gray55
 205  219 1 c Gray55
  90   95 1 c Gray55
  29  160 1 c Gray55
  29  300 1 c Gray55
 160  300 1 c Gray55
 124  205 1 c Gray55
  60   77 1 c Gray55
  63   98 1 c Gray55
  63  146 1 c Gray55
  98  146 1 c Gray55
  63  148 1 c Gray55
  98  148 1 c Gray55
 146  148 1 c Gray55
  63  193 1 c Gray55
  98  193 1 c Gray55
 146  193 1 c Gray55
 148  193 1 c Gray55
  63  197 1 c Gray55
  77  197 1 c Gray55
  98  197 1 c Gray55
 146  197 1 c Gray55
 148  197 1 c Gray55
 193  197 1 c Gray55
  60  216 1 c Gray55
  77  216 1 c Gray55
  60  234 1 c Gray55
  77  234 1 c Gray55
 216  234 1 c Gray55
  60  236 1 c Gray55
 197  236 1 c Gray55
 216  236 1 c Gray55
 234  236 1 c Gray55
  63  248 1 c Gray55
  98  248 1 c Gray55
 146  248 1 c Gray55
 148  248 1 c Gray55
 193  248 1 c Gray55
 197  248 1 c Gray55
  60  261 1 c Gray55
 197  261 1 c Gray55
 216  261 1 c Gray55
 234  261 1 c Gray55
  68  270 1 c Gray55
 107  270 1 c Gray55
  21   73 1 c Gray55
  73  205 1 c Gray55
  21  209 1 c Gray55
  20  181 1 c Gray55
  96  276 1 c Gray55
 276  290 1 c Gray55
   2   26 1 c Gray55
  26   29 1 c Gray55
  13   32 1 c Gray55
  29   32 1 c Gray55
   2   33 1 c Gray55
  29   35 1 c Gray55
  32   35 1 c Gray55
  13   39 1 c Gray55
  29   39 1 c Gray55
  35   39 1 c Gray55
   2   41 1 c Gray55
  26   41 1 c Gray55
  50   60 1 c Gray55
  60   62 1 c Gray55
   2   70 1 c Gray55
  40   77 1 c Gray55
  62   77 1 c Gray55
  40   79 1 c Gray55
  77   79 1 c Gray55
  29   98 1 c Gray55
  32   98 1 c Gray55
  35   98 1 c Gray55
  39   98 1 c Gray55
   2   99 1 c Gray55
  29   99 1 c Gray55
  32   99 1 c Gray55
  33   99 1 c Gray55
  35   99 1 c Gray55
  39   99 1 c Gray55
  70   99 1 c Gray55
  98   99 1 c Gray55
  26  119 1 c Gray55
  29  119 1 c Gray55
  60  119 1 c Gray55
  62  119 1 c Gray55
  77  119 1 c Gray55
  26  123 1 c Gray55
  29  123 1 c Gray55
 119  123 1 c Gray55
  60  128 1 c Gray55
  62  128 1 c Gray55
  77  128 1 c Gray55
 119  128 1 c Gray55
   2  129 1 c Gray55
  33  129 1 c Gray55
  70  129 1 c Gray55
  99  129 1 c Gray55
 129  136 1 c Gray55
   2  137 1 c Gray55
  26  137 1 c Gray55
  41  137 1 c Gray55
  29  138 1 c Gray55
  32  138 1 c Gray55
  35  138 1 c Gray55
  40  138 1 c Gray55
  77  138 1 c Gray55
  79  138 1 c Gray55
  98  138 1 c Gray55
  99  138 1 c Gray55
  13  142 1 c Gray55
  79  142 1 c Gray55
   2  143 1 c Gray55
  26  143 1 c Gray55
  41  143 1 c Gray55
 137  143 1 c Gray55
   2  144 1 c Gray55
  29  144 1 c Gray55
  41  144 1 c Gray55
 119  144 1 c Gray55
 123  144 1 c Gray55
 137  144 1 c Gray55
 143  144 1 c Gray55
 129  147 1 c Gray55
 136  147 1 c Gray55
 141  148 1 c Gray55
   2  149 1 c Gray55
  26  149 1 c Gray55
  41  149 1 c Gray55
 137  149 1 c Gray55
 143  149 1 c Gray55
 144  149 1 c Gray55
  77  150 1 c Gray55
  79  150 1 c Gray55
 138  150 1 c Gray55
  40  152 1 c Gray55
  77  152 1 c Gray55
  79  152 1 c Gray55
 138  152 1 c Gray55
 150  152 1 c Gray55
  60  157 1 c Gray55
  62  157 1 c Gray55
  77  157 1 c Gray55
  79  157 1 c Gray55
 119  157 1 c Gray55
 128  157 1 c Gray55
 142  157 1 c Gray55
  83  163 1 c Gray55
   2  166 1 c Gray55
  26  166 1 c Gray55
  41  166 1 c Gray55
 137  166 1 c Gray55
 143  166 1 c Gray55
 144  166 1 c Gray55
 149  166 1 c Gray55
  40  172 1 c Gray55
  77  172 1 c Gray55
  79  172 1 c Gray55
 121  172 1 c Gray55
 138  172 1 c Gray55
 150  172 1 c Gray55
 152  172 1 c Gray55
   2  173 1 c Gray55
  33  173 1 c Gray55
  70  173 1 c Gray55
  99  173 1 c Gray55
 129  173 1 c Gray55
  29  175 1 c Gray55
  32  175 1 c Gray55
  35  175 1 c Gray55
  39  175 1 c Gray55
  40  175 1 c Gray55
  77  175 1 c Gray55
  79  175 1 c Gray55
  98  175 1 c Gray55
  99  175 1 c Gray55
 150  175 1 c Gray55
 152  175 1 c Gray55
 172  175 1 c Gray55
  40  182 1 c Gray55
  50  182 1 c Gray55
  60  182 1 c Gray55
  77  182 1 c Gray55
  79  182 1 c Gray55
 138  182 1 c Gray55
 150  182 1 c Gray55
 152  182 1 c Gray55
 172  182 1 c Gray55
 175  182 1 c Gray55
   2  188 1 c Gray55
  26  188 1 c Gray55
  41  188 1 c Gray55
  79  188 1 c Gray55
 137  188 1 c Gray55
 142  188 1 c Gray55
 143  188 1 c Gray55
 144  188 1 c Gray55
 149  188 1 c Gray55
 157  188 1 c Gray55
 166  188 1 c Gray55
  40  197 1 c Gray55
  79  197 1 c Gray55
 138  197 1 c Gray55
 150  197 1 c Gray55
 152  197 1 c Gray55
 172  197 1 c Gray55
 175  197 1 c Gray55
 182  197 1 c Gray55
  13  202 1 c Gray55
 142  202 1 c Gray55
  29  203 1 c Gray55
  32  203 1 c Gray55
  35  203 1 c Gray55
  39  203 1 c Gray55
  98  203 1 c Gray55
  99  203 1 c Gray55
 138  203 1 c Gray55
 175  203 1 c Gray55
  63  206 1 c Gray55
  87  206 1 c Gray55
  98  206 1 c Gray55
 146  206 1 c Gray55
 148  206 1 c Gray55
 197  206 1 c Gray55
 129  207 1 c Gray55
 136  207 1 c Gray55
 147  207 1 c Gray55
   2  216 1 c Gray55
  26  216 1 c Gray55
  41  216 1 c Gray55
  62  216 1 c Gray55
 119  216 1 c Gray55
 128  216 1 c Gray55
 137  216 1 c Gray55
 143  216 1 c Gray55
 144  216 1 c Gray55
 149  216 1 c Gray55
 157  216 1 c Gray55
 166  216 1 c Gray55
 188  216 1 c Gray55
  29  217 1 c Gray55
  32  217 1 c Gray55
  35  217 1 c Gray55
  39  217 1 c Gray55
  40  217 1 c Gray55
  77  217 1 c Gray55
  79  217 1 c Gray55
  98  217 1 c Gray55
  99  217 1 c Gray55
 150  217 1 c Gray55
 152  217 1 c Gray55
 172  217 1 c Gray55
 182  217 1 c Gray55
 197  217 1 c Gray55
 203  217 1 c Gray55
  70  221 1 c Gray55
  98  222 1 c Gray55
 146  222 1 c Gray55
 148  222 1 c Gray55
 197  222 1 c Gray55
 206  222 1 c Gray55
 129  227 1 c Gray55
 147  227 1 c Gray55
 207  227 1 c Gray55
  29  228 1 c Gray55
  32  228 1 c Gray55
  35  228 1 c Gray55
  39  228 1 c Gray55
  98  228 1 c Gray55
  99  228 1 c Gray55
 138  228 1 c Gray55
 175  228 1 c Gray55
 203  228 1 c Gray55
 217  228 1 c Gray55
  62  234 1 c Gray55
  79  234 1 c Gray55
 119  234 1 c Gray55
 128  234 1 c Gray55
 142  234 1 c Gray55
 188  234 1 c Gray55
  40  236 1 c Gray55
  62  236 1 c Gray55
  79  236 1 c Gray55
 119  236 1 c Gray55
 128  236 1 c Gray55
 138  236 1 c Gray55
 150  236 1 c Gray55
 152  236 1 c Gray55
 157  236 1 c Gray55
 172  236 1 c Gray55
 175  236 1 c Gray55
 182  236 1 c Gray55
 217  236 1 c Gray55
  40  239 1 c Gray55
  77  239 1 c Gray55
  79  239 1 c Gray55
 138  239 1 c Gray55
 150  239 1 c Gray55
 152  239 1 c Gray55
 172  239 1 c Gray55
 175  239 1 c Gray55
 182  239 1 c Gray55
 197  239 1 c Gray55
 217  239 1 c Gray55
 236  239 1 c Gray55
  63  244 1 c Gray55
 141  244 1 c Gray55
 180  244 1 c Gray55
 221  244 1 c Gray55
 222  244 1 c Gray55
 228  244 1 c Gray55
   2  245 1 c Gray55
  26  245 1 c Gray55
  41  245 1 c Gray55
 137  245 1 c Gray55
 143  245 1 c Gray55
 144  245 1 c Gray55
 149  245 1 c Gray55
 166  245 1 c Gray55
 188  245 1 c Gray55
 216  245 1 c Gray55
 152  248 1 c Gray55
 206  248 1 c Gray55
 222  248 1 c Gray55
 121  249 1 c Gray55
 129  249 1 c Gray55
 136  249 1 c Gray55
 147  249 1 c Gray55
 207  249 1 c Gray55
 227  249 1 c Gray55
  87  255 1 c Gray55
 244  255 1 c Gray55
  40  261 1 c Gray55
  62  261 1 c Gray55
  79  261 1 c Gray55
 119  261 1 c Gray55
 128  261 1 c Gray55
 138  261 1 c Gray55
 150  261 1 c Gray55
 152  261 1 c Gray55
 157  261 1 c Gray55
 172  261 1 c Gray55
 175  261 1 c Gray55
 182  261 1 c Gray55
 217  261 1 c Gray55
 239  261 1 c Gray55
  87  264 1 c Gray55
 206  264 1 c Gray55
  29  265 1 c Gray55
  32  265 1 c Gray55
  35  265 1 c Gray55
  39  265 1 c Gray55
  87  265 1 c Gray55
  98  265 1 c Gray55
  99  265 1 c Gray55
 138  265 1 c Gray55
 175  265 1 c Gray55
 203  265 1 c Gray55
 206  265 1 c Gray55
 217  265 1 c Gray55
 228  265 1 c Gray55
 264  265 1 c Gray55
  62  267 1 c Gray55
 245  267 1 c Gray55
 129  272 1 c Gray55
 136  272 1 c Gray55
 207  272 1 c Gray55
 227  272 1 c Gray55
 249  272 1 c Gray55
 129  273 1 c Gray55
 136  273 1 c Gray55
 147  273 1 c Gray55
 207  273 1 c Gray55
 227  273 1 c Gray55
 244  273 1 c Gray55
 249  273 1 c Gray55
 272  273 1 c Gray55
  40  274 1 c Gray55
  77  274 1 c Gray55
  79  274 1 c Gray55
 150  274 1 c Gray55
 152  274 1 c Gray55
 172  274 1 c Gray55
 175  274 1 c Gray55
 182  274 1 c Gray55
 197  274 1 c Gray55
 217  274 1 c Gray55
 221  274 1 c Gray55
 236  274 1 c Gray55
 239  274 1 c Gray55
 261  274 1 c Gray55
  26  278 1 c Gray55
  29  278 1 c Gray55
 119  278 1 c Gray55
 123  278 1 c Gray55
 144  278 1 c Gray55
 180  292 1 c Gray55
  40  297 1 c Gray55
  70  297 1 c Gray55
  77  297 1 c Gray55
  79  297 1 c Gray55
 138  297 1 c Gray55
 150  297 1 c Gray55
 152  297 1 c Gray55
 172  297 1 c Gray55
 175  297 1 c Gray55
 182  297 1 c Gray55
 197  297 1 c Gray55
 217  297 1 c Gray55
 221  297 1 c Gray55
 236  297 1 c Gray55
 239  297 1 c Gray55
 244  297 1 c Gray55
 261  297 1 c Gray55
  26  300 1 c Gray55
  40  300 1 c Gray55
  77  300 1 c Gray55
  79  300 1 c Gray55
 119  300 1 c Gray55
 123  300 1 c Gray55
 138  300 1 c Gray55
 144  300 1 c Gray55
 150  300 1 c Gray55
 152  300 1 c Gray55
 172  300 1 c Gray55
 175  300 1 c Gray55
 182  300 1 c Gray55
 197  300 1 c Gray55
 217  300 1 c Gray55
 236  300 1 c Gray55
 239  300 1 c Gray55
 261  300 1 c Gray55
 274  300 1 c Gray55
 278  300 1 c Gray55
 297  300 1 c Gray55
  13  303 1 c Gray55
  29  303 1 c Gray55
  32  303 1 c Gray55
  35  303 1 c Gray55
  39  303 1 c Gray55
  98  303 1 c Gray55
  99  303 1 c Gray55
 138  303 1 c Gray55
 142  303 1 c Gray55
 175  303 1 c Gray55
 202  303 1 c Gray55
 203  303 1 c Gray55
 217  303 1 c Gray55
 228  303 1 c Gray55
 265  303 1 c Gray55
  29  304 1 c Gray55
  32  304 1 c Gray55
  35  304 1 c Gray55
  39  304 1 c Gray55
  98  304 1 c Gray55
  99  304 1 c Gray55
 138  304 1 c Gray55
 154  304 1 c Gray55
 175  304 1 c Gray55
 203  304 1 c Gray55
 217  304 1 c Gray55
 228  304 1 c Gray55
 265  304 1 c Gray55
 303  304 1 c Gray55
  12  270 1 c Gray55
 103  270 1 c Gray55
  38   53 1 c Gray55
  32   54 1 c Gray55
  16  201 1 c Gray55
  32  201 1 c Gray55
  16  231 1 c Gray55
  32  231 1 c Gray55
  16  268 1 c Gray55
  32  268 1 c Gray55
 216  268 1 c Gray55
