# Supplementary material for: A Network of Cancer Genes with Co-Occurring and Anti-Co-Occurring Mutations
Source: PLoS One. 2010 Oct 4;5(10):e13180. doi: 10.1371/journal.pone.0013180 (PMC2949398; doi:10.1371/journal.pone.0013180)
Supplement: File S3 — List of the genes, their functions, cellular locations and signaling relations in the human signaling network. (0.49 MB XLS) [file pone.0013180.s003.xls]

## Sheet: File S3
File S3. List of the genes, their functions, cellular locations and signaling relations in the human signaling network.
Notes:
A-A	Anti-Apoptic
GF	Growth Factor
NA	Not Available
SP	Structural Protein
TF	Transcription Factor
PA	Pro-Apoptic
MDTP	Multiple Domain Transmembrane Proteins
Ex	Extracellular space
Cm	Membrane
Cy	Intracellular
Nu	Neucleus
+	activation
_	inhibition
0	physical interaction
List of nodes and their annotation:
Node Number in the network	Gene_Name	Entrez Gene ID	Molecular Function	Cellular Location
1	14-3-3	10971	A-A	Cy
2	4-1BB	3604	Receptor	Cm
3	4-1BBL	8744	Cytokine	Cm
4	A20	7128	Generics	Cy
4	A20	7128	GF	Cy
5	a2-Antiplasmin	5345	NA	Ex
6	Ab-R	4961	Receptor	Cm
7	ABI2	10152	SP	Cy
8	ABL1	25	Kinase	Cy
8	ABL1	25	TF	Nu
9	AC	427	Generics	Cm
10	ACC	31	Kinase	Cy
11	ACHRE	1145	Receptor	Cm
12	ACT	9457	SP	Cy
12	ACT	9457	SP	Nu
13	ACTG	71	Cytoskeleton	Cytoskeleton
14	ACTN1	87	Generics	Cy
15	ACTR	8202	Generics	Nu
16	ADAM12	8038	Caspases	Cm
17	AFX	4303	TF	Cy
18	AGTR1	185	Transmenmbrane Proteins	Cm
19	AGTR2	186	Receptor	Cm
20	AHR	196	TF	Cy
20	AHR	196	TF	Nu
21	AKAP13	11214	A-Kinase Anchor Proteins	Cy
22	AKT	207	Kinase	Cy
22	AKT	207	Kinase	Endothelial cell
22	AKT	207	Kinase	Nu
23	ALDOA	226	Generics	Cy
24	ALK3	657	Receptor	Cm
25	AMP	353	Molecule	Cy
26	AMPK	5562	Kinase	Cy
27	ANF	4878	Generics	Ex
28	APAF1	317	P-A	Cy
28	APAF1	317	P-A	Mitochondria
29	APC	324	Generics	Cy
29	APC	324	Generics	Nu
29	APC	324	SP	Cy
30	APE1	328	SP	Cy
30	APE1	328	SP	Nu
31	APLP1	333	SP	Cy
32	APO2L	8743	Ligand	Ex
33	APO3L	8742	Ligand	Ex
34	APOER2	7804	Receptor	Cm
35	ARF1	375	Molecule	Cy
36	ARHGAP1	392	GAP	Cy
37	ARHGAP4	393	GAP	Cy
38	ARHGAP5	394	GAP	Cy
39	ARHGAP6	395	GAP	Cy
40	ARHGEF1	9138	GEF	Cy
41	ARHGEF11	9826	GEF	Cy
42	ARHGEF5	7984	GEF	Cy
43	ARNT	405	TF	Nu
44	ARP2	10097	Adapter	Cy
44	ARP2	10097	Generics	Cy
45	ARP3	10096	Adapter	Cy
45	ARP3	10096	Generics	Cy
46	ASK1	4217	Kinase	Cy
47	ATF2	1386	TF	Cy
47	ATF2	1386	TF	Nu
48	ATM	472	Kinase	Cy
48	ATM	472	Kinase	Nu
49	ATP	51761	Molecule	Cy
50	ATR	545	Kinase	Cy
51	ATRIP	11277	Generics	Cy
52	AVP	551	SP	Ex
53	AXIN	8312	Generics	Cy
53	AXIN	8312	SP	Cy
54	B2AR	154	MDTP	Cm
55	BAD	572	P-A	Cy
56	BAK	578	P-A	Cy
57	BAX	581	P-A	Cy
57	BAX	581	P-A	Nu
58	BCL2	596	A-A	Cy
58	BCL2	596	A-A	Nu
59	BCL2L1	598	A-A	Cy
59	BCL2L1	598	A-A	Mitochondria
60	BID	637	P-A	Cy
61	BIK	638	SP	Mitochondria
62	BIRC5	332	Generics	Cy
63	BLNK	29760	Adapter	Cy
64	BMAL1	406	TF	Cy
65	BMPR2	659	Receptor	Cm
66	BRCA1	672	TF	Cy
67	BRCA2	675	Generics	Cy
68	BTK	695	Kinase	Cy
69	BTRC	8945	Adapter	Cy
70	C3G	2889	Generics	Cy
71	Ca++	0	Ion	Cy
72	CABIN1	23523	Degraded proteins	Nu
72	CABIN1	23523	SP	Cy
72	CABIN1	23523	SP	Nu
73	CAD	790	TF	Cy
73	CAD	790	TF	Nu
74	PPP3R2	5535	Phosphataese	Cy
74	PPP3R2	5535	Phosphataese	Nu
75	Calpain1	823	Caspases	Cy
76	Calpain2	824	Caspases	Cy
76	Calpain2	824	Caspases	Nu
77	Calpastatin	831	inhibitor	Cy
78	CAM	889	Adapter	Cy
78	CAM	889	Adapter	Nu
78	CAM	889	Kinase	Cy
78	CAM	889	SP	Cy
79	CAMK1	8536	Kinase	Cy
79	CAMK1	8536	Kinase	Nu
80	CAMK2	816	Kinase	Cy
81	CAMP	820	Molecule	Cy
82	CAP	10487	SP	Cy
83	CARM1	10498	SP	Nu
84	CASP1	834	Caspases	Cy
85	CASP10	843	Caspases	Cy
86	CASP2	835	A-A	Cy
86	CASP2	835	Caspases	Cy
87	CASP3	836	Caspases	Cy
88	CASP6	839	Caspases	Cy
89	CASP7	840	Caspases	Cy
90	CASP8	841	Caspases	Cy
91	CASP9	842	Caspases	Cy
92	Catalase	847	SP	Cy
93	CBL	867	Generics	Cy
94	CBP	1387	Adapter	Nu
94	CBP	1387	Generics	Nu
94	CBP	1387	Kinase	Cm
95	CCL5	6352	Chemokines	Ex
96	CCNA2	890	Generics	Nu
97	CCNB1	891	Generics	Cy
98	CCND1	595	Generics	Cy
98	CCND1	595	Generics	Nu
99	CCND2	894	Generics	Nu
100	CCND3	896	Generics	Nu
101	CCNE1	898	Generics	Cy
101	CCNE1	898	Generics	Nu
102	CCR3	1232	MDTP	Cm
103	CCR5	1234	Multiple Domain Trans-membrane Proteins	Cm
104	CCT4	10575	Generics	Cy
105	Cd++	0	NA	NA
106	CD14	929	Kinase	Cm
107	CD36	948	Receptor	Cm
108	CD4	920	Molecule	Cy
108	CD4	920	Receptor	Cm
109	CD40	958	MDTP	Cm
110	CD40L	959	MDTP	Cm
111	CD45	5788	Phosphataese	Cm
112	CDC25	995	Phosphataese	Cy
113	CDC25A	993	Phosphataese	Cy
114	CDC25C	995	Phosphataese	Cy
115	CDC34	997	Generics	Cy
116	CDC42	998	Kinase	Cy
117	CDH1	999	Generics	Cy
117	CDH1	999	Generics	Nu
118	CDK1	983	Kinase	Nu
119	CDK2	1017	Kinase	Cy
119	CDK2	1017	Kinase	Nu
120	CDK4	1019	Kinase	Cy
120	CDK4	1019	Kinase	Nu
121	CDK5	1020	Kinase	Cy
122	CDK6	1021	Kinase	Cy
122	CDK6	1021	Kinase	Nu
123	CDK7	1022	Kinase	Nu
124	CEBPA	1050	TF	Nu
125	CEM15	60489	SP	Cy
126	CHK1	1111	Kinase	Cy
127	CHK2	11200	Kinase	Cy
128	CHN1	1123	GAP	Cy
129	CHORDIN	8646	SP	Cy
130	CHREBP	51085	TF	Cy
130	CHREBP	51085	TF	Nu
131	cIAP	56616	A-A	Cy
132	cIAP1	329	A-A	Cy
133	c-JUN	3725	TF	Nu
134	CK1a	1452	Kinase	Cy
135	CK1d	1455	Kinase	Cy
136	CK1e	1456	Kinase	Cy
137	CK2	1457	Kinase	Cy
137	CK2	1457	Kinase	Nu
138	CKS1A	137529	Generics	Cy
139	CLOCK	9575	TF	Cy
140	cMAF	4094	TF	Nu
141	c-Myc	4609	Adapter	Nu
141	c-Myc	4609	TF	Cy
141	c-Myc	4609	TF	Nu
142	COFILIN2	1073	Generics	Cy
143	CPI	50820	NA	NA
144	CREB	1385	TF	Cy
144	CREB	1385	TF	Nu
145	CREM	1390	TF	Cy
145	CREM	1390	TF	Nu
146	CRK	1398	Generics	Cy
147	CRKL	1399	Kinase	Cy
148	CRY	1409	SP	Cy
148	CRY	1409	SP	Ex
149	CSF1R	1436	Receptor	Cm
150	CSK	1445	Kinase	Cm
151	CSX	1482	TF	Cy
151	CSX	1482	TF	Nu
152	CTBP1	1487	Adapter	Cy
152	CTBP1	1487	Adapter	Nu
153	CTIP	5932	Adapter	Cy
154	CTNNB1	1499	Adherents	Cy
154	CTNNB1	1499	Adherents	Nu
154	CTNNB1	1499	Degraded Proteins	Cy
154	CTNNB1	1499	Generics	Cy
154	CTNNB1	1499	Generics	Nu
155	CTSD	1509	Generics	Cy
156	CUL1	8454	Generics	Cy
157	CXCR4	7852	MDTP	Cm
157	CXCR4	7852	Multiple Domain Trans-membrane Proteins	Cm
158	CYCS	54205	Generics	Cy
159	CYP19A1	1588	NA	ER
160	D1	25802	Multiple Domain Trans-membrane Proteins	Cm
161	D2	28503	Multiple Domain Trans-membrane Proteins	Cm
162	D4-GDI	397	Generics	Cy
163	DAB1	1600	SP	Cy
164	DAG	1605	Adapter	Cm
164	DAG	1605	Adapter	Cy
165	DARPP-32	84152	Generics	Cy
166	DAXX	1616	A-A	Cy
166	DAXX	1616	P-A	Cm
166	DAXX	1616	P-A	Cy
167	DELTA	5694	Generics	Ex
168	DG	1040	Adapter	Cm
168	DG	1040	Adapter	Cy
169	DHPG	0	NA	Ex
170	DIA	1730	Kinase	Cy
171	DKK	22943	Signal transducer	Ex
172	DNAPK	5591	Kinase	Cy
173	DOCK180	1793	Adapter	Cy
174	Dopamine	0	NA	Ex
175	DP1	7027	TF	Cy
175	DP1	7027	TF	Nu
176	DP103	11218	TF	Nu
177	DR3	8718	Receptor	Cm
178	DR4	8797	Receptor	Cm
179	DR5	8795	Receptor	Cm
180	DREAM	30818	TF	Nu
181	DSH	8215	SP	Cy
182	dsRNA	0	RNA	Cy
183	Dynein	8655	Adapter	Cy
183	Dynein	8655	SP	Cy
184	E12	64100	NA	NA
185	E1A	2118	TF	Nu
186	E2	1629	Generics	Cy
187	E2F1	1869	TF	Cy
187	E2F1	1869	TF	Nu
188	E2F4	1874	TF	Nu
189	E3	1738	Ligases	Cy
190	EBP	10682	SP	Cy
191	EBS	6461	Adapter	Cm
192	ECM	22915	NA	Ex
193	ECSIT	51295	Generics	Cy
194	EDG1	1901	Multiple Domain Trans-membrane Proteins	Cm
195	EDNRA	1909	Multiple Domain Trans-membrane Proteins	Cm
196	EGF	1950	GF	Ex
197	EGFR	1956	Receptor	Cm
198	EGR1	1958	TF	Nu
199	EGR2	1959	TF	Cy
199	EGR2	1959	TF	Nu
200	EGR3	1960	TF	Cy
200	EGR3	1960	TF	Nu
201	EIF-4EBP	1978	SP	Cy
202	EIF2A	1965	SP	Cy
202	EIF2A	1965	SP	Nu
202	EIF2A	1965	TF	Cy
203	EIF2B	1967	Kinase	Cy
203	EIF2B	1967	SP	Cy
203	EIF2B	1967	SP	Nu
203	EIF2B	1967	TF	Cy
204	EIF2G	1968	Kinase	Cy
204	EIF2G	1968	SP	Cy
204	EIF2G	1968	SP	Nu
204	EIF2G	1968	TF	Cy
205	EIF3	8661	SP	Cy
206	EIF4A	1973	SP	Cy
207	EIF4B	1975	SP	Cy
208	EIF4E	1977	SP	Cy
208	EIF4E	1977	SP	Nu
209	EIF4F	1981	SP	Cy
210	EIF5	1983	SP	Cy
211	ELK1	2002	TF	Cy
211	ELK1	2002	TF	Nu
212	EPAC1	10411	NA	NA
213	EPO	2056	Cytokine	Cy
213	EPO	2056	GF	Ex
214	EPOR	2057	Receptor	Cm
215	ER	2069	TF	Cy
215	ER	2069	TF	Nu
216	Era	2099	Receptor	Cy
217	ERBB2	2064	Receptor	Cm
218	ERE	6294	NA	NA
219	ERK1	5595	Kinase	Cy
219	ERK1	5595	Kinase	Nu
220	ERK2	5594	Kinase	Cy
220	ERK2	5594	Kinase	Nu
221	ERK5	5598	Kinase	Nu
222	Estrogen	0	Molecule	Cy
223	ETS1	2113	TF	Nu
224	ETS2	2114	TF	Nu
225	F10	2159	Caspases	Cy
226	F11	2160	Caspases	Cy
227	F13	2165	GF	Cy
228	F2	2147	Caspases	Cy
228	F2	2147	Caspases	Ex
229	F3	2152	GF	Cy
230	F7	2155	Caspases	Cy
231	F9	2158	Caspases	Cy
232	FADD	8772	Adapter	Cy
232	FADD	8772	Generics	Cy
232	FADD	8772	P-A	Cm
232	FADD	8772	P-A	Cy
233	FAK	5747	Kinase	Cy
234	FAN	8439	Generics	Cy
235	FANCA	2175	SP	Cy
236	FANCC	2176	SP	Cy
237	FANCD2	2177	SP	Cy
238	FANCE	2178	SP	Cy
239	FANCF	2188	SP	Cy
240	FANCG	2189	SP	Cy
241	FAP	2191	Phosphataese	Cy
242	FAS	355	Generics	Ex
242	FAS	355	MDTP	Cm
242	FAS	355	Receptor	Cm
243	FASLG	356	Generics	Cy
243	FASLG	356	MDTP	Ex
244	FBI1	51341	TF	Nu
245	FBW7	55294	Generics	Cy
246	FBXO6	26270	SP	Cy
247	Fe	0	NA	NA
248	Fibrinogen	2243	NA	NA
249	FKHRL1	2309	TF	Cy
249	FKHRL1	2309	TF	Nu
250	FLT3	2322	Generics	Cy
251	FODRIN	6711	SP	Cy
252	Forskolin	0	NA	Ex
253	FOS	2353	TF	Cy
253	FOS	2353	TF	Nu
254	FOSB	2354	TF	Nu
255	FRAT1	10023	SP	Cy
256	FRIZZLED	8321	Receptor	Cm
257	FSH	2488	GF	Ex
258	FSHR	2492	Multiple Domain Trans-membrane Proteins	Cm
259	FXR	9971	SP	Nu
260	FYN	2534	Kinase	Cy
261	G1	5544	NA	Ex
262	G2	5545	NA	Ex
263	G3PD	2597	Generics	Cy
264	GA	175	SP	Cy
265	GAA	2548	NA	lysosome
266	GAB1	2549	SP	Cy
267	GADD45	1647	Adapter	Cy
268	Gai	2770	SP	Cy
269	GAP	9628	SP	Cy
270	GAQ	2776	SP	Cm
270	GAQ	2776	SP	Cy
271	GAS	2588	SP	Cm
271	GAS	2588	TF	Nu
272	GAS2	2620	NA	Cytoskeleton
273	GATA3	2625	TF	Cy
273	GATA3	2625	TF	Nu
274	GATA4	2626	TF	Cy
274	GATA4	2626	TF	Nu
275	Gb	2782	Generics	Cy
275	Gb	2782	SP	Cm
275	Gb	2782	SP	Cy
276	GC1	79751	SP	Cy
277	GC2	83733	SP	Cy
278	GCAP	2978	SP	Cy
279	GCK	5871	Kinase	Cy
280	GCN2	440275	Kinase	Cy
281	GCSF	1440	GF	Cy
282	GDP	0	Kinase	Cy
282	GDP	0	Molecule	Cm
282	GDP	0	Molecule	Cy
282	GDP	0	SP	Cy
282	GDP	0	SP	Nu
283	GEF	9181	Chemokines	Cy
283	GEF	9181	Rac GDP-GTP exchange factors	Cy
284	GELSOLIN	2934	Generics	Cy
285	GFAP	2670	SP	Cy
286	GFR	9771	Receptor	Cm
287	GH	2688	Cytokine	Ex
287	GH	2688	Generics	Ex
287	GH	2688	GF	Ex
288	GHR	2690	Receptor	Cm
289	Gia	2767	SP	Cy
290	GLI1	2735	SP	Nu
291	GLI2	2736	SP	Nu
292	GLI3	2737	SP	Nu
293	glucocorticoid	0	Molecule	Cy
293	glucocorticoid	0	Molecule	Ex
293	glucocorticoid	0	Molecule	Nu
294	GLUT4	6517	Adapter	Cm
295	GMCSF	1437	GF	Cy
296	GNA12	2768	SP	Cy
297	GNA13	10672	SP	Cy
298	GNA16	2769	SP	Cy
299	GPCR	23566	Multiple Domain Trans-membrane Proteins	Cm
300	GPx	2876	Generics	Cy
301	GR	2908	TF	Cy
301	GR	2908	TF	Nu
302	GRB2	2885	SP	Cm
302	GRB2	2885	SP	Cy
303	GRE	51655	Generics	Nu
304	GREB1	9687	Generics	Cy
305	GROUCHO	7088	Adapter	Nu
306	GSH	2937	Generics	Ex
307	GSK3A	2931	Kinase	Cy
308	GSK3B	2932	Kinase	Cy
309	GSR	2936	Generics	Cy
310	GSSG	0	Generics	Ex
311	GTP	92170	Kinase	Cy
311	GTP	92170	Molecule	Cm
311	GTP	92170	Molecule	Cy
311	GTP	92170	SP	Cm
311	GTP	92170	SP	Cy
312	Gy	2792	SP	Cm
312	Gy	2792	SP	Cy
313	GZMB	3002	SP	Cy
313	GZMB	3002	SP	Ex
314	H1	3009	DNA binding	Nu
315	H2O2	0	Molecule	Ex
316	HAND1	9421	TF	Nu
317	HAND2	9464	TF	Nu
318	HBX	10542	TF	Cy
319	HDAC	9734	Deacetylase	Nu
320	HDAC1	3065	Deacetylase	Nu
321	HDAC2	3066	Deacetylase	Nu
322	HDAC3	8841	D	Nu
323	HDAC5	10014	Deacetylase	Cy
323	HDAC5	10014	Deacetylase	Nu
323	HDAC5	10014	Phosphataese	Cy
324	HGF	3082	GF	Ex
325	HIF1A	3091	TF	Cy
325	HIF1A	3091	TF	Nu
326	HMG1	3146	Generics	Nu
327	HMG2	3148	Generics	Cy
327	HMG2	3148	Generics	Nu
328	HMGN1	3150	Generics	Nu
329	HO	0	Molecule	Endothelial cell
330	HOP	6767	Adapter	Cy
331	HRI	27102	Kinase	Cy
332	HSP27	3315	Generics	Cy
333	Hsp40	3337	Generics	Cy
334	hsp70	3308	Generics	Cy
334	hsp70	3308	SP	Cy
335	Hsp90	3320	Generics	Cy
335	Hsp90	3320	Generics	Endothelial cell
335	Hsp90	3320	Generics	Nu
336	HSPC	5688	SP	Cy
337	HUR	1994	TF	Nu
338	HUS1	3364	Generics	Nu
339	Hypoxia	0	Molecule	NA
340	IAP	248	Generics	Cy
340	IAP	248	SP	Cy
341	IC261	29851	inhibitor	Cy
342	ICAD	1676	Degraded proteins	Cy
342	ICAD	1676	Generics	Cy
342	ICAD	1676	GF	Cy
343	I-FLICE	8837	A-A	NA
344	IFNy	3458	Cytokine	Ex
345	IFN-yR	3459	Receptor	Cm
346	IGF1	3479	Cytokine	Cy
346	IGF1	3479	GF	Ex
347	IGF1R	3480	GF	Cm
347	IGF1R	3480	Receptor	Cm
348	IKBA	4792	Generics	Cy
348	IKBA	4792	SP	Cy
348	IKBA	4792	SP	Nu
348	IKBA	4792	TF	Cy
349	IKBB	4793	SP	Cy
350	IKK2	3551	Kinase	Cy
351	IKKA	1147	Kinase	Cy
352	IKKy	8517	Kinase	Cy
353	IL11	3589	GF	Cy
354	IL12RB2	3595	Receptor	Cm
355	IL1A	3552	GF	Cy
356	IL1B	3553	Cytokine	Cy
356	IL1B	3553	GF	Ex
357	IL1R	3554	Receptor	Cm
358	IL2	3558	GF	Ex
359	IL3	3562	Cytokine	Cy
359	IL3	3562	GF	Cy
360	IL4	3565	GF	Ex
361	IL6	3569	GF	Cy
362	IL8	3576	Cytokine	Cy
363	IL9	3578	Cytokine	Cy
364	Importin	3838	Generics	Cy
364	Importin	3838	Generics	Nu
365	INSR	3643	Receptor	Cm
366	Insulin	0	Molecule	Ex
367	CALM3	808	Ion-binding	Cm
368	IP3R	3708	Receptor	Cm
368	IP3R	3708	Receptor	Endoplasmic reticulum
369	IRAK	3654	Kinase	Cy
370	IRS1	3667	Adapter	Cy
371	IRSP53	10458	SP	Cy
372	ISRE	148022	Adapter	Cy
373	ITGA1	3672	Generics	Cm
374	ITGB1	3688	Generics	Cm
375	ITGB3	3690	Generics	Cm
376	JAK1	3716	Kinase	Cy
377	JAK2	3717	Kinase	Cm
377	JAK2	3717	Kinase	Cy
378	JNK	5599	Kinase	Cy
379	JNKK1	6416	Kinase	Cy
380	JUNB	3726	TF	Nu
381	JUND	3727	TF	Nu
382	K+	0	NA	Cytoskeleton
383	KB	1147	Kinase	Cy
384	KIF17B	57576	Generics	Cy
384	KIF17B	57576	Generics	Nu
385	LAMA1	284217	SP	Cy
386	LAMB1	3912	SP	Cy
387	LAMC1	3915	SP	Cy
388	LAT	27040	SP	Cy
389	LCK	3932	Kinase	Cy
390	LEP	3952	Cytokine	Ex
391	LEPR	3953	Receptor	Cm
392	LIMK1	3984	Kinase	Cy
393	LMNA	4000	SP	Cy
393	LMNA	4000	SP	Nu
394	LMNB1	4001	SP	Nu
395	LMNB2	84823	SP	Nu
396	LPL	4023	Receptor	Cm
397	LPS	3664	TF	Nu
398	LRP6	4040	SP	Cm
399	LXR	7376	SP	Nu
400	LYN	4067	Kinase	Cy
401	MADD	8567	SP	Cy
402	MAL	57591	TF	Nu
403	MAP4K1	11184	Kinase	Cy
404	MAP4K5	11183	Kinase	Cy
405	MAPK11	5600	Kinase	Cy
406	MAPK13	5603	Kinase	Cy
407	MAPK9	5601	TF	Cy
407	MAPK9	5601	TF	Nu
408	MAPKAP2	9261	Kinase	Cy
408	MAPKAP2	9261	Kinase	Nu
409	MARCKS	4082	Generics	Cy
410	MBD3	53615	TF	Nu
411	MD-2	23643	SP	Cy
412	mDIA	1729	Kinase	Cy
413	MDM2	4193	Adapter	Cy
414	MEF2	4205	TF	Nu
415	MEF2C	4208	TF	Nu
416	MEF2D	4209	TF	Nu
417	MEK1	5604	Kinase	Cy
418	MEK2	5605	Kinase	Cy
419	MEK3	5606	Kinase	Cy
420	MEK6	5608	Kinase	Cy
421	MEKK	4214	Kinase	Cy
422	MET	4233	TF	Nu
423	METS	2117	TF	Nu
424	MGLUR1	2911	Multiple Domain Trans-membrane Proteins	Cm
425	MIG1	9525	Generics	Cy
426	MIP1B	6351	Ligand	Ex
427	MITF	4286	TF	Cy
428	MITR	9734	Deacetylase	Nu
429	MKK7	5609	Kinase	Cy
430	MKP1	1843	Phosphataese	Cy
431	MLC	23209	Kinase	Cy
432	MLCK	4638	Kinase	Cy
433	MLCP	4660	Phosphataese	Cy
434	MLK1	4293	Kinase	Cy
435	MNK1	8569	Kinase	Cy
436	MPR	10857	MDTP	Cm
437	MRE11	4361	TF	Cy
437	MRE11	4361	Transferase	Cy
438	MRLC	103910	SP	Cy
439	MSK1	9252	Kinase	Nu
440	MTOR	2475	Kinase	Cy
440	MTOR	2475	Kinase	Nu
441	MYD88	4615	Generics	Cm
441	MYD88	4615	Generics	Cy
441	MYD88	4615	SP	Cm
442	myosin	4542	Cytoskeleton	Cy
442	myosin	4542	SP	Cy
443	MYT1	4661	TF	Cy
444	NAP	56259	SP	Cy
445	NBS1	4683	TF	Cy
446	NEDD8	4738	SP	Cy
447	NFAT	4772	TF	Cy
447	NFAT	4772	TF	Nu
448	NFkB	4790	TF	Cy
448	NFkB	4790	TF	Nu
449	NFYA	4800	TF	Nu
450	NFYB	4801	TF	Nu
451	NFYC	4802	TF	Nu
452	NGF	4803	GF	Ex
453	NGFR	4804	Receptor	Cm
454	NIK	9020	Kinase	Cy
455	NLK	51701	Kinase	Cy
456	NME1	4830	SP	Cy
456	NME1	4830	SP	Nu
457	NOS1	4842	Adapter	Cm
457	NOS1	4842	Adapter	Cy
457	NOS1	4842	Phospholipase	Cy
458	NOS3	4846	Phosphataese	Endothelial cell
458	NOS3	4846	Phosphataese	Golgi
458	NOS3	4846	Phospholipase	Cy
459	NOX1	27035	Generics	Cy
459	NOX1	27035	Kinase	Cy
460	nPKC	5579	Kinase	Cy
461	NTF5	4909	GF	Ex
462	NTH1	4913	Kinase	Cy
462	NTH1	4913	Kinase	Nu
463	NTRK1	4914	Receptor	Cm
464	NUR77	3164	Gene	Nu
465	O2	0	Molecule	Ex
466	p107	5933	TF	Nu
467	p120	4839	SP	Cy
468	P13K	5295	Kinase	Cy
469	P130	5934	TF	Nu
470	P130Cas	9564	Adapter	Cy
471	p14ARF	1029	CDK inhibitors	Cy
472	P15	1030	CDK inhibitors	Cy
473	p16	1031	CDK inhibitors	Cy
473	p16	1031	SP	Cy
474	p190RhoGAP	2909	SP	Cy
475	P2	5375	Generics	Cy
476	P21	1026	CDK inhibitors	Cy
476	P21	1026	CDK inhibitors	Nu
476	P21	1026	SP	Cy
477	p25	11076	Generics	Cy
478	p27	5715	CDK inhibitors	Cy
479	p300	2033	Generics	Nu
479	p300	2033	TF	Cy
479	p300	2033	TF	Nu
480	p34	902	SP	Cy
481	P35	2644	Generics	Cy
482	p38	1432	Kinase	Cy
482	p38	1432	Kinase	Nu
483	P50	8874	RF	Cy
483	P50	8874	RF	Nu
483	P50	8874	TF	Cy
483	P50	8874	TF	Nu
484	p53	7157	TF	Cy
484	p53	7157	TF	Nu
485	p6	6283	SP	Ex
486	p65	55566	TF	Cy
487	p67phox	4688	GAP	Cy
487	p67phox	4688	SP	Cy
488	p70s6K	6198	Kinase	Cy
488	p70s6K	6198	Kinase	Nu
489	P73	7161	TF	Cy
490	p90RSK	6196	Kinase	Cy
490	p90RSK	6196	Kinase	Nu
491	PABP	26986	RNA binding	Cy
492	PAI1	5054	Generics	Cy
493	PAK1	5058	Kinase	Cy
494	PAK2	5062	Kinase	Cy
495	PAR1	2149	Receptor	Cm
496	PAR4	5074	Receptor	Cm
497	PARP	142	Transferase	Cy
498	PBP	5469	TF	Nu
499	PCLy	2324	Kinase	Cm
500	PCNA	5111	TF	Nu
501	PDE2	5138	NA	Cm
502	PDE6A	5145	SP	Cy
503	PDE6B	5158	SP	Cy
504	PDE6G	5148	SP	Cy
505	PDGFB	5155	Generics	Endothelial cell
506	PDGFRA	5156	Receptor	Cm
507	PDK1	5163	Kinase	Cy
508	PDK2	5164	Kinase	Cy
509	PDZK1	5174	Generics	Cy
510	PELP1	27043	SP	Cy
510	PELP1	27043	SP	Nu
511	PER	5187	Degraded	Ex
511	PER	5187	Generics	Cy
511	PER	5187	Generics	Ex
512	PERK	9451	Kinase	Cy
513	PFN1	5216	Generics	Cy
514	PGC1A	10891	TF	Nu
515	PI3K	5290	Kinase	Cy
516	PI3Ky	5294	Kinase	Cy
517	PI-4-P5K	8394	Kinase	Cy
518	PIB5PA	27124	hydrolase	Cy
519	INPP5A	3632	hydrolase	Cm
520	PIR	8544	SP	Cy
521	PKAc	5567	Kinase	Cy
522	PKC	50818	Kinase	Cm
522	PKC	50818	Kinase	Cy
523	PKCA	5578	Kinase	Cy
523	PKCA	5578	Kinase	Nu
524	PKCE	5581	Kinase	Cy
525	PKLR	5313	Kinase	Nu
526	PKN	5585	Kinase	Cy
527	PKR	5610	Kinase	Cy
528	PLA2	5319	Adapter	Cy
528	PLA2	5319	Phospholipase	Cy
529	PLASMIN	3936	Caspases	Cy
530	PLCb	23236	Adapter	Cy
530	PLCb	23236	Phospholipase	Cm
530	PLCb	23236	Phospholipase	Cy
531	PLCD1	5333	Phosphataese	Cm
532	PLCE	5334	Phospholipase	Cm
533	PLCy	5335	Adapter	Cy
533	PLCy	5335	Phospholipase	Cm
533	PLCy	5335	Phospholipase	Cy
533	PLCy	5335	Receptor	Cm
534	PLD1	5337	Kinase	Cy
534	PLD1	5337	Phospholipase	Cy
535	PLG	5340	Generics	Cy
536	PLK1	5347	Kinase	Cy
537	PLK3	1263	Kinase	Cy
537	PLK3	1263	Kinase	Nu
538	POLR1B	84172	Generics	Nu
539	POR1	23647	SP	Cy
540	PP1	5464	Phosphataese	Cy
541	PP2A	5524	Adapter	Nu
541	PP2A	5524	Deacetylase	Cy
541	PP2A	5524	Deacetylase	Nu
541	PP2A	5524	Phosphataese	Cy
542	PP2B	5495	Phosphataese	Cy
543	PP32	8125	SP	Cy
543	PP32	8125	SP	Nu
544	PPARA	5465	Kinase	Nu
544	PPARA	5465	Receptor	Cy
545	PPARB	5467	Receptor	Nu
546	PPARG	5468	Receptor	Cm
547	PRAK	8550	Kinase	Cy
548	PRF1	5551	NA	Ex
549	PSEN1	5663	Receptor	Cm
550	PTC	5726	Multiple Domain Trans-membrane Proteins	Cm
551	PTEN	5728	Phosphataese	Cy
552	PTK	2185	Kinase	Cy
553	PTPB1	5787	Kinase	Cm
553	PTPB1	5787	Kinase	Cy
554	PXN	5829	Generics	Cy
555	RAD1	5810	Generics	Nu
556	RAD17	5884	Generics	Nu
557	RAD50	10111	DNA Binders	Cy
557	RAD50	10111	P-A	Cy
558	RAD51	5888	DNA Binders	Cy
559	RAD9	5883	Generics	Nu
560	RAF1	5894	Kinase	Cy
561	RAIDD	8738	P-A	Cy
562	RAL	5898	Kinase	Cy
563	RALBP1	10928	GAP	Cy
563	RALBP1	10928	Kinase	Cy
564	RALGDS	5900	Guanine Exchange Factor	Cy
565	RAN	5901	Kinase	Cy
565	RAN	5901	Kinase	Nu
566	RANBP1	5902	SP	Cy
567	RANBP2	5903	SP	Cy
568	RanGAP	5905	Transferase	Cy
569	RAP1A	5906	Kinase	Cy
570	RAP1B	5908	Kinase	Cy
571	RAR	5914	TF	Nu
572	RAC1	5879	Kinase	Cm
572	RAC1	5879	Kinase	Cy
572	RAC1	5879	Phosphataese	Cm
572	RAC1	5879	Receptor	Cy
573	RASGRF	5923	Chemokines	Cy
574	RB	5925	TF	Cy
574	RB	5925	TF	Nu
575	RELA	5970	RF	Cy
575	RELA	5970	RF	Nu
575	RELA	5970	TF	Cy
575	RELA	5970	TF	Nu
576	RELN	5649	Extracellular Protein	Ex
577	REQ	5977	TF	Cy
578	Rho	29984	Kinase	Cm
578	Rho	29984	Kinase	Cy
578	Rho	29984	SP	Cy
579	RHOA	387	Degraded Proteins	Cy
579	RHOA	387	Kinase	Cy
580	RhoGDP	0	Molecule	Cy
581	RhoGTP	0	Molecule	Cy
582	RHOGEFs	10160	exchange factors	Cm
583	RIIa	5576	SP	Cy
584	RIIb	5577	SP	Cy
585	RIP	8737	Kinase	Cy
586	ROC1	9978	Generics	Cy
587	ROCK1	6093	Kinase	Cy
588	ROCK2	9475	Kinase	Cy
589	ROS	6098	Degraded Proteins	Cy
589	ROS	6098	Kinase	Cy
590	RPS6	6194	SP	Nu
591	RSK2	6197	Kinase	Cy
592	RXR	6256	Generics	Nu
592	RXR	6256	TF	Nu
593	S1P	8720	SP	Ex
594	PSMC4	5704	SP	Cy
595	SAC	55811	NA	Cy
596	SAG	6295	Generics	Cy
597	Sara	56681	SP	Cy
598	SCF	4254	GF	Cy
598	SCF	4254	stem cell factor	Ex
599	SDF1	6387	Adapter	Ex
600	SERPINC1	462	Generics	Cy
601	SET	6418	SP	Cy
601	SET	6418	SP	Nu
602	SHC	6464	Adapter	Cm
602	SHC	6464	Adapter	Cy
603	SHP1	5777	Phosphataese	Cy
604	SHP2	5781	Phosphataese	Cy
605	Sin3	25942	Generics	Nu
606	SKIP	51763	NA	NA
607	SKP1	6500	Generics	Cy
608	SKP2	6502	Generics	Cy
608	SKP2	6502	TF	Cy
609	SMAD1	4086	TF	Cy
610	SMAD2	4087	TF	Cy
610	SMAD2	4087	TF	Nu
611	SMAD3	4088	TF	Cy
611	SMAD3	4088	TF	Nu
612	SMAD4	4089	TF	Cy
612	SMAD4	4089	TF	Nu
613	SMAD5	4090	TF	Cy
614	SMAD6	4091	TF	Cy
615	SMAD7	4092	TF	Cy
616	SMO	6608	Multiple Domain Trans-membrane Proteins	Cm
617	SMPD1	6609	Generics	Cm
618	SMPD2	6610	Generics	Cm
619	SMRT	9612	Generics	Cy
619	SMRT	9612	Generics	Nu
619	SMRT	9612	TF	Nu
620	SNAI1	6615	TF	Nu
621	SNCA	6622	Degraded Alpha-synuclein	Nu
621	SNCA	6622	SP	Nu
622	SnoN	6498	Adapter	Nu
623	SOD	6647	Generics	Cy
624	SODD	9530	A-A	Cy
625	SOS1	6654	Adapter	Cm
625	SOS1	6654	Adapter	Cy
625	SOS1	6654	Generics	Cy
625	SOS1	6654	Kinase	Cy
625	SOS1	6654	Molecule	Cy
625	SOS1	6654	Phospholipase	Cy
626	SOS2	6655	A-A	Cy
627	SP1	6667	TF	Nu
628	SP3	6670	TF	Nu
629	SPHK1	8877	Kinase	Cy
629	SPHK1	8877	Kinase	Cy
630	SPRY	10252	Generics	Cm
630	SPRY	10252	Generics	Nu
631	SPTAN1	6709	SP	Cy
632	SRC	6714	Kinase	Cm
633	SRF	6722	TF	Nu
634	STAT1	6772	TF	Cy
634	STAT1	6772	TF	Nu
635	STAT2	6773	TF	Cy
635	STAT2	6773	TF	Nu
636	STAT3	6774	TF	Cy
636	STAT3	6774	TF	Nu
637	STAT4	6775	TF	Cy
638	STAT5	6776	TF	Cy
638	STAT5	6776	TF	Nu
639	SUFU	51684	SP	Nu
640	SUMO1	7341	Small Ubiquitin-Like Modifier	Cy
640	SUMO1	7341	Small Ubiquitin-Like Modifier	Nu
641	SYK	6850	Kinase	Cy
642	Ta	2779	Generics	Cy
643	TAB1	10454	Adapter	Cy
643	TAB1	10454	Kinase	Cy
644	TAB2	23118	Kinase	Cy
645	TAK1	6885	Kinase	Cy
646	TALIN	7094	Generics	Cy
647	TANK	10010	SP	Cy
648	TAU	4137	Generics	Cy
648	TAU	4137	SP	Cy
649	TAX	6900	NA	Cm
650	Tb	2783	Generics	Cy
651	TBX2	6909	TF	Nu
652	TCF	3172	TF	Nu
653	TERT	7015	DNA Binders	Cy
653	TERT	7015	DNA Binders	Nu
654	TFF1	7031	Trefoil Factors	Cy
655	TFF2	7032	Trefoil Factors	Cy
656	TGFB	7040	GF	Ex
657	TGFBR1	7046	Receptor	Cm
658	TGFBR2	7048	Receptor	Cm
659	TGFBR3	7049	Receptor	Cm
660	TID1	9093	SP	Cy
661	TIF2	10499	Generics	Nu
662	TIP1	30851	Receptor	Cm
663	TIRAP	114609	Generics	Cy
664	TLR2	7097	Generics	Cm
664	TLR2	7097	Receptor	Cm
665	TLR3	7098	Receptor	Cm
666	TLR4	7099	Receptor	Cm
667	TLR6	10333	Receptor	Cm
668	TLR7	51284	Receptor	Cm
669	TLR9	54106	Receptor	Cm
670	TNF	7124	GF	Cy
670	TNF	7124	GF	Ex
670	TNF	7124	MDTP	Ex
670	TNF	7124	Tumor Necrosis Factors	Ex
671	TNFB	4049	Cytokine	Ex
672	TNFR1	7132	MDTP	Cm
672	TNFR1	7132	Receptor	Cm
673	TNFR2	7133	Receptor	Cm
674	TNKS	8658	NA	Nu
675	TOB	10140	TF	Nu
676	TOLLIP	54472	Generics	Cy
677	TopoII	7153	Generics	Nu
678	TPA	5327	SP	Cy
679	TRADD	8717	A-A	Cy
679	TRADD	8717	Adapter	Cy
679	TRADD	8717	Generics	Cy
679	TRADD	8717	P-A	Cy
679	TRADD	8717	SP	Cy
680	TRAF1	7185	Generics	Cy
680	TRAF1	7185	SP	Cy
681	TRAF2	7186	Generics	Cm
681	TRAF2	7186	Generics	Cy
681	TRAF2	7186	SP	Cy
682	TRAF3	7187	Generics	Cy
682	TRAF3	7187	SP	Cy
683	TRAF6	7189	Generics	Cy
684	TREH	11181	NA	Cm
685	TRIO	7204	GEF	Cy
686	TRX	7295	NA	NA
687	TSA	7001	Trichostatin	Nu
688	TSC1	7248	SP	Cy
689	TSC2	7249	SP	Cy
690	TSP1	7057	Generics	Ex
691	TUBBY	7275	TF	Cy
692	TWIST	7291	TF	Nu
693	Ty	2793	Generics	Cy
694	TYK2	7297	Kinase	Cy
695	Ub	7314	Adapter	Nu
695	Ub	7314	SP	Cy
696	UBE2M	9040	Generics	Cy
697	VAV	7409	Adapter	Cm
697	VAV	7409	GEF	Cy
697	VAV	7409	Kinase	Cm
697	VAV	7409	SP	Cy
698	VAV2	7410	SP	Cy
699	VCL	7414	SP	Cy
700	VEGF	7422	Generics	Cy
700	VEGF	7422	Generics	Ex
701	VEGFR	3791	Receptor	Cm
702	VELI1	8825	NA	Cm
703	VIL2	7430	Generics	Cy
704	VLDLR	7436	Receptor	Cm
705	VPAC2R	7434	Multiple Domain Trans-membrane Proteins	Cm
706	WAVE1	8936	SP	Cy
707	WAVE2	10163	SP	Cy
708	WAVE3	10810	SP	Cy
709	WIF1	11197	SP	Ex
710	WNT	7471	Ligand	Ex
710	WNT	7471	SP	Ex
711	XAP2	9049	Molecule	Cy
711	XAP2	9049	Molecule	Nu
712	XDH	7498	Generics	Cy
713	XIAP	331	Generics	Cy
714	ZAP70	7535	Kinase	Cy
715	ZEB1	6935	TF	Nu
716	A1R	134	Receptor	Cm
717	A2AR	135	Receptor	Cm
718	AA	8	Lipid	Cy
719	ABP1	26	Adapter	Cy
720	AC1	107	Cyclase	Cy
721	AC2	108	Cyclase	Cy
722	AC5	111	Cyclase	Cm
723	ACH	2261	Kinase	Cm
723	ACH	2261	Ligand	Ex
723	ACH	2261	Receptor	Cm
724	ACTIN	280979	Cytoskeleton	Cy
725	ADAPTIN	162	Adapter	Cy
726	ADDUCIN	118	Adapter	Cy
727	ADENOSINE	0	Ligand	Ex
728	ADPRIBSYCYCLASE	952	Synthase	Cy
729	AKAP	9495	Adapter	Cy
730	AKAP15	0	Adapter	Cy
731	ALPHA1AR	148	Receptor	Cm
732	ALPHA2AR	150	Receptor	Cm
733	ALPHA7NACHR	1139	Receptor	Cm
734	ALPHAACTININ	89	Cytoskeletal	Cy
734	ALPHAACTININ	89	Cytoskeleton	Cy
735	ALPHACATENIN	1495	Cytoskeleton	Cy
736	AMISYN	29091	Vesicle	Vesicles
737	AMPAR	2890	Channel	Cm
738	AMPHIPHYSIN	273	Adapter	Cy
739	ANANDAMIDE	0	Ligand	Ex
740	ANKYRIN	286	Cytoskeleton	Cy
741	AP2	1175	Adapter	Vesicles
742	ANAPC1	64682	Adapter	Cy
743	APOLLON	57448	Ubiquitinase	Cy
744	APS	10603	Adapter	Cy
745	ARF	0	GTPase	Vesicles
746	ARFGAP	55738	GAP	Vesicles
747	ARFGEF	10564	GEF	Vesicles
748	ARIP2	55333	Adapter	Cy
749	ARNO	9266	GEF	Cy
750	ARP23	10095	Cytoskeleton	Cy
751	ATF1	2668	TF	Nu
752	BAG1	9532	Adapter	Cy
753	BAP31	10134	Adapter	ER
754	bARK	156	Kinase	Cy
755	BDNF	627	Ligand	Ex
756	BETAARRESTIN	408	Adapter	Cy
757	BIM	10018	Bcl2Family	Mitochondria
758	BIP	3309	Chaperone	ER
759	BR1R	623	Receptor	Cm
760	BRADYKININ	0	Ligand	Ex
761	bRAF	673	Kinase	Cy
762	DFFB	1677	DNase	Nu
763	cADPR	0	Messenger	Cy
764	CALBRAIN	9478	Inhibitor	Cy
765	CALCINEURIN	0	Phosphataese	Cy
766	CALMODULIN	801	Activator	ADDUCIN
766	CALMODULIN	801	Activator	Cy
767	CALNEXIN	821	Chaperone	ER
768	CALRETICULIN	811	Chaperone	ER
769	CAMK2A	815	Kinase	Cy
770	CAMKIV	814	Kinase	Cy
771	CAMKK	10645	Kinase	Cy
772	CAMKPASE	9647	Phosphataese	Cy
773	cAMPGEFII	11069	GEF	Cy
774	CAPRI	10156	GAP	Cy
775	CASK	53944	Kinase	Cy
776	CASKIN	57524	Vesicle	Vesicles
777	CAVEOLIN	857	Adapter	Cy
778	CB1R	1268	Receptor	Cm
779	CB2R	1269	Receptor	Cm
780	CBLB	868	Ubiquitinase	Cy
781	CEK1	64781	Kinase	Cy
782	CERAMIDE	0	Lipid	Cy
783	CGMP	0	Messenger	Cy
784	CHAPSYN110	1740	Adapter	Cy
785	CHLORIDE	0	Ion	Cy
786	CHOLESTEROL	0	Lipid	Cm
787	cIAP2	330	Inhibitor	Cy
788	CIPP	10207	Adapter	Cy
789	CITRON	11113	Kinase	Cy
790	CLATHRIN	1211	Vesicle	Vesicles
791	CLIP170	6249	Adapter	Cy
792	COFILIN1	1072	Cytoskeleton	Cy
793	COLLAGEN	1277	Matrix	Ex
794	COMPLEXIN	10815	Vesicle	Vesicles
795	CORTACTIN	2017	Cytoskeleton	Cy
796	CPI17	94274	Inhibitor	Cy
797	CRE	0	DNA	Nu
797	CRE	0	DNA Sequences	Nu
798	CRIPT	9419	Adapter	Cy
799	CRMP2	1808	Activator	Cy
800	CSP	80331	Adapter	Cy
801	CYTOCHROMEC	1329	Activator	Mitochondria
801	CYTOCHROMEC	1329	DualRole	Mitochondria
802	D1R	1812	Receptor	Cm
803	D2R	1813	Receptor	Cm
804	D3R	1814	Receptor	Cm
805	DAP	9229	Adapter	Cy
806	DAPK	1612	Kinase	Cy
807	dATP	0	Messenger	Cy
808	DCP1	1636	Ribosome	Ribosomes
809	DENSIN	23397	Adapter	Cy
810	DGK	1716	Kinase	Cy
811	DISHEVELED	1855	Adapter	Cm
812	DLK	8788	Kinase	Cy
813	DNAJ	3301	Chaperone	ER
814	DOC2	8448	Vesicle	Vesicles
815	DOK	1796	Adapter	Cy
816	DOPR	4985	Receptor	Cm
817	DRE	0	DNA	Nu
818	DYNAMIN	1759	GTPase	Vesicles
819	DYNEIN	0	Adapter	Cy
819	DYNEIN	0	SP	Cy
820	DYRK	1859	Kinase	Cy
821	EEF1A2	1917	Elongation	Ribosomes
822	EEF2	1938	GTPase	Ribosomes
823	EEF2K	29904	GTPase	Ribosomes
824	EFA6	23362	GEF	Cy
825	EIF1A	1964	Ribosome	Ribosomes
826	EIF3S1	8669	Ribosome	Ribosomes
827	EIF4	13681	Ribosome	Ribosomes
828	EIF4G	1982	Ribosome	Ribosomes
829	ENDOPHILIN	6456	Vesicle	Vesicles
830	ENKEPHALIN	5179	Ligand	Ex
831	EPHB2	1948	Receptor	Cm
832	EPHRIN	0	Ligand	Ex
833	ERBIN	55914	Adapter	Cy
834	FASCIN	23114	CellAdhesion	Cm
835	FER	2241	Kinase	Cy
836	FIBRONECTIN	2335	Matrix	Ex
837	FILAMIN	2316	Cytoskeleton	Cy
838	FIVEHT1AR	3350	Receptor	Cm
839	FIVEHT1CR	3358	Receptor	Cm
840	FIVEHT2AR	3356	Receptor	Cm
841	FIVEHT4R	3360	Receptor	Cm
842	FKBP	11146	Adapter	Cy
843	FORKHEAD	2308	TF	Nu
844	FOUREBP1	8637	TF	Nu
845	FRAT2	23401	Adapter	Cy
846	GABA	0	Ligand	Ex
847	GABAAR	2554	Receptor	Cm
848	GABABR	2550	Receptor	Cm
849	GABARAP	23766	Adapter	Cy
850	GAIP	10287	GAP	Cy
851	GALPHAI	2773	Gprotein	Cy
852	GALPHAO	2775	Gprotein	Cy
853	GALPHAS	0	Gprotein	Cy
854	GALPHAZ	2781	Gprotein	Cy
855	GAP43	2596	Adapter	Cy
856	GAT1	6507	Transporter	Cm
857	GBETAGAMMA	0	Gprotein	Cy
858	GDNF	2668	Ligand	Ex
859	GEPHYRIN	10243	Adapter	Cm
860	GIRK	3760	Channel	Cm
861	GIT1	28964	Adapter	Cy
862	GKAP	9229	Adapter	Cy
863	GLUTAMATE	0	Ligand	Ex
864	GLYCINE	0	Ligand	Ex
865	GLYR	2741	Receptor	Cm
866	GLYT1	6536	Transporter	Cm
867	GRB10	2887	Adapter	Cy
868	GRIP	79571	Adapter	Cy
869	GRIT	9743	GAP	Cy
870	GRP94	7184	Chaperone	ER
871	HCK	3055	Kinase	Cy
872	HIPPOCALCIN	3208	Adapter	Cy
873	HOMER	9455	Adapter	Cy
874	I1	5502	Inhibitor	Cy
875	ICA512	5798	Receptor	Cm
876	ILK	3611	Kinase	Cy
877	INHIBITOR2	5055	Inhibitor	Cy
878	IP3	0	Lipid	Cy
879	IP6K2	51447	Kinase	Cy
880	IQGAP	8826	GAP	Cy
881	IRS2	8660	Adapter	Cy
882	JIP	9479	Adapter	Cy
883	KAR	2897	Channel	Cm
884	KINESIN	3831	Cytoskeleton	Cy
885	KIR21	0	Channel	Cm
886	KIR23	3761	Channel	Cm
887	KIR41	3766	Channel	Cm
888	KOPR	4986	Receptor	Cm
889	KSR	10256	Kinase	Cy
890	KV11	3736	Channel	Cm
891	KV12	3737	Channel	Cm
892	KV14	3739	Channel	Cm
893	KV41	3750	Channel	Cm
894	KV42	3751	Channel	Cm
895	L1	3897	CellAdhesion	Cm
896	LARG	23365	GEF	Cy
897	LEF	51176	TF	Nu
898	LEF1	51176	TF	Nu
899	LRP	28992	Receptor	Cm
900	LTYPECA	775	Channel	Cm
901	M1R	1128	Receptor	Cm
902	M2R	1129	Receptor	Cm
903	M4R	1132	Receptor	Cm
904	MALS	497659	Adapter	Cy
905	MAP1A	4130	Activator	Cy
905	MAP1A	4130	Cytoskeleton	Cy
906	MAP1B	4131	Activator	Cy
906	MAP1B	4131	Cytoskeleton	Cy
907	MAP2	4133	Cytoskeleton	Cy
908	MBP	4155	Cytoskeleton	Cy
909	MEF2B	4207	TF	Nu
910	MAP3K2	10746	Kinase	Cy
911	MAP4K3	8491	Kinase	Cy
912	MAP4K6	50488	Kinase	Cy
913	MEKK2	10746	Kinase	Cy
914	MEKK3	4215	Kinase	Cy
915	MEKK4	4216	Kinase	Cy
916	MERLIN	4771	Adapter	Cy
917	MGLUR7	2917	Receptor	Cm
918	MINT	320	Vesicle	Vesicles
919	MKP5	11221	Phosphataese	Cy
920	MLK	4294	Kinase	Cy
921	MLK3	4294	Kinase	Cy
922	CARD14	79092	Kinase	Cy
923	MOPR	4988	Receptor	Cm
924	MOR	4988	Receptor	Cy
925	MP1	8649	Adapter	Cy
926	mRNA	0	RNA	Ribosomes
927	MST3	8428	Adapter	Cy
928	MUNC13	10497	Vesicle	Vesicles
929	MUNC18	282378	Vesicle	Vesicles
930	MUSK	4593	Kinase	Cy
930	MUSK	4593	Receptor	Cm
931	MYOSIN	9220	Cytoskeleton	Cy
931	MYOSIN	9220	SP	Cy
932	MYOSINV	25924	Cytoskeleton	Cy
933	N41	2035	Adapter	Cy
934	NAIP	4671	Inhibitor	Cy
935	NAKED	85407	Antagonist	Cy
936	NASCENTCHAIN	0	Peptide	Ribosomes
937	NCADHERIN	1000	CellAdhesion	Cm
938	NCK	4690	Adapter	Cy
939	NCS1	23413	Adapter	Cy
940	NE	1991	Ligand	Ex
941	NEURABIN	55607	Adapter	Cy
942	NEUREXIN	8506	CellAdhesion	Cm
943	NEUROFIBROMIN	4763	GAP	Cy
944	NEUROLIGIN	22871	CellAdhesion	Cm
945	NFH	4744	Cytoskeleton	Cy
946	NFM	4741	Cytoskeleton	Cy
947	NHERF	9368	Adapter	Cy
948	NMDAR	2903	Receptor	Cm
949	NO	0	Messenger	Cy
949	NO	0	Molecule	Cy
950	NOPR	4987	Receptor	Cm
951	NRCAM	4897	CellAdhesion	Cm
952	NRG	9518	Ligand	Ex
953	NTYPECA	774	Channel	Cm
954	P1433	7533	Adapter	Cy
955	P35611	27360	Activator	Cy
956	TP53BP1	7158	Transcription regulation	Cy
957	PA	0	Messenger	Cy
958	PAF	5828	Ligand	Ex
959	PAFR	5724	Receptor	Cm
960	PAR2	2150	Receptor	Cm
961	PCAF	8850	TF	Nu
962	PDE1A	5136	PDE	Cy
963	PDE1B	5153	PDE	Cy
964	PDE1C	5137	PDE	Cy
965	PDE3A	5139	PDE	Cy
966	PDE3B	5140	PDE	Cy
967	PDE4A	5141	PDE	Cy
968	PDE4B	5142	PDE	Cy
969	PDE4C	5143	PDE	Cy
970	PDE4D	5144	PDE	Cy
971	PDE5A	8654	PDE	Cy
972	PDGF	5154	Ligand	Ex
973	PDGFR	5159	Receptor	Cm
974	PDI	29943	Chaperone	ER
975	PDPK1	5170	Kinase	Cy
976	PDZGEF	9693	GEF	Cy
977	pGC	2983	Cyclase	Cm
977	pGC	2983	Cyclase	Cy
978	PICCOLO	27445	Adapter	Cy
979	PICK1	9463	Adapter	Cy
980	PIN1	5300	TF	Nu
981	PIP2	0	Adapter	Cm
981	PIP2	0	Adapter	Cy
981	PIP2	0	Cytokine	Cm
981	PIP2	0	Lipid	Cm
981	PIP2	0	Lipid	Cy
981	PIP2	0	Messenger	Cy
981	PIP2	0	Phospholipase	Cm
981	PIP2	0	Receptor	Cm
982	PIP3	0	Adapter	Cy
982	PIP3	0	Lipid	Cm
982	PIP3	0	Lipid	Cy
983	PIP5K	5305	Kinase	Cy
984	PKA	5566	Kinase	Cy
985	PKD	5587	Kinase	Cy
986	PKG	5593	Kinase	Cy
987	PKI	5569	Inhibitor	Cy
988	PROKR1	10887	Kinase	Cy
989	PLA2P	9373	Phospholipase	Cy
990	PLD	5338	Adapter	Cy
991	PMCA	490	Pump	Cm
992	POTASSIUM	0	Ion	Cy
993	PPP1CC	5501	Phosphataese	Cy
994	PPP2R5C	5527	Phosphataese	Cy
995	PP2C	5494	Phosphataese	Cy
996	PP5	5536	Phosphataese	Cy
997	PQCaCh	773	Channel	Cm
998	PRK2	60675	Kinase	Cy
999	PRMT1	3276	Methylase	Cy
1000	PROFILIN	832	Cytoskeleton	Cy
1001	PSD93	1740	Adapter	Cy
1002	PSD95	1742	Adapter	Cy
1003	PTP1B	5770	Phosphataese	Cy
1004	PTP1D	0	Phosphataese	Cy
1005	PTPA	5786	Phosphataese	Cy
1006	RAB3	5864	GTPase	Vesicles
1007	RABGDI	2664	Inhibitor	Cy
1008	RABPHILIN	22895	Vesicle	Vesicles
1009	RACK	23613	Adapter	Cy
1010	RADIXIN	5962	Adapter	Cy
1011	RAP1	54386	GTPase	Cy
1012	RAP1GAP	5909	GAP	Cy
1013	RAP2	5911	GTPase	Cy
1014	RAS	4893	GTPase	Cy
1015	RASGAP	5921	GAP	Cy
1016	RASGRP1	10125	GAP	Cy
1017	RASGRP3	25780	GEF	Cy
1018	REPS1	85021	Adapter	Cy
1019	RET	5947	Receptor	Cm
1020	RGS2	5997	Gprotein	Cy
1021	RGS4	5999	GAP	Cy
1022	RHEB	6009	Adapter	Cy
1023	RIC	53827	Adapter	Cy
1024	RICS	9743	Adapter	Cy
1025	RIM	22999	Adapter	Vesicles
1026	RIN	6014	GTPase	Cy
1027	RIN1	9610	Activator	Cy
1028	RSK	6195	Kinase	Cy
1029	RTYPECA	777	Channel	Cm
1030	RYR	6261	Channel	ER
1031	S6	0	Adapter	Ribosomes
1032	S60	0	Ribosome	Ribosomes
1033	SAM68	10657	Adapter	Cy
1034	SAP102	1741	Adapter	Cy
1035	SAP97	1739	Adapter	Cy
1036	SAPAP	0	Adapter	Cy
1037	SEC61P	0	Channel	ER
1038	SEC63P	11231	Adapter	ER
1039	SEK	2043	Kinase	Cy
1040	SEROTONIN	0	Ligand	Ex
1041	SHANK	50944	Adapter	Cy
1042	SH3KBP1	30011	Phosphataese	Cy
1043	SIAH	6478	Adapter	Cy
1044	SIVA1	10572	Adapter	Cy
1045	SNAP25	6616	Vesicle	Vesicles
1046	SNAPIN	23557	Vesicle	Vesicles
1047	SODIUM	0	Ion	Cy
1048	SORCIN	6717	Adapter	Cy
1049	SPAL	6494	GAP	Cy
1050	SPECTRIN	6712	Cytoskeleton	Cy
1051	SPINOPHILIN	84687	Cytoskeleton	Cy
1052	SRE	0	DNA	Nu
1053	SRP54	6729	Adapter	Ribosomes
1054	SRPR	6734	Receptor	ER
1055	SS	0	Ligand	Ex
1056	SSCAM	0	Adapter	Cy
1057	SSTR1	6751	Receptor	Cm
1058	SSTR2	6752	Receptor	Cm
1059	STARGAZIN	0	Chaperone	ER
1060	STEP	84867	Phosphataese	Cy
1061	SV2A	9900	Vesicle	Vesicles
1062	SYNAPSIN	6853	Vesicle	Vesicles
1063	SYNAPTOBREVIN	6843	Vesicle	Vesicles
1064	SYNAPTOPHYSIN	6855	Vesicle	Vesicles
1065	SYNAPTOTAGMIN	6857	Vesicle	Vesicles
1066	SYNDECAN	6382	Receptor	Cm
1067	SYNGAP	8831	GEF	Cy
1068	SYNTAPHILIN	9751	Vesicle	Vesicles
1069	SYNTAXIN	6809	Vesicle	Vesicles
1070	SYNTENIN	6386	Adapter	Cy
1071	SYNTROPHIN	6640	Adapter	Cy
1072	TAMALIN	0	Adapter	Cy
1073	TBR1	10716	TF	Nu
1074	TCF7	6932	TF	Nu
1075	TFIIB	2959	TF	Nu
1076	TFIID	6872	TF	Nu
1077	THC	7454	Ligand	Ex
1078	TIAM1	7074	GEF	Cy
1079	TRE	7193	DNA	Nu
1080	TRKB	4915	Receptor	Cm
1081	tRNA	0	RNA	Ribosomes
1082	TRYPSIN	5644	Protease	Ex
1083	TUBULIN	203068	Cytoskeleton	Cy
1084	VAMP	9218	Vesicle	Vesicles
1085	VASP	7408	Adapter	Cy
1086	VDAC2	7417	Channel	Mitochondria
1087	VILIP	7447	Adapter	Cy
1088	VITRONECTIN	7448	Matrix	Ex
1089	VRK1	7443	Kinase	Cy
1090	WNT6	7475	Ligand	Ex
1091	YES	7525	Kinase	Cy
1092	YOTIAO	10142	Adapter	Cy
1093	AGT	183	stimulus	Ex
1094	BMP-10	27302	Ligand	Ex
1095	BMP-2	650	Ligand	Ex
1096	BMP-4	652	Ligand	Ex
1097	BMP-5	653	Ligand	Ex
1098	BMP-7	655	Ligand	Ex
1099	BMPR1	658	Receptor	Cm
1100	CCL11	6356	chemokine	Ex
1101	CCNH	902	Transcription regulation	Nu
1102	CSL	3516	TF	Nu
1103	DKK2	27123	SP	Cm
1104	EDG2	1902	TM	Cm
1105	EDN1	1906	Generics	Ex
1106	F5	2153	Caspases	Cy
1107	FAF	11124	Pro-Apoptic	Cy
1108	FCER1A	2205	Receptor	Cm
1109	IL12	3592	Pro-infammatory cytokines	Nu
1110	LAMR1	3921	Receptor	Cy
1111	M-CSF	1435	Generics	Ex
1112	MIP1A	6348	Ligand	Ex
1113	MNK2	2872	Kinase	Nu
1114	MYOD	4654	TF	Nu
1115	NCOR	9611	TF	Nu
1116	NICD	4851	Generics	Cy
1116	NICD	4851	Generics	Ex
1116	NICD	4851	Generics	Nu
1117	NOGGIN	9241	SP	Cy
1118	PROC	5624	SP	Cy
1119	PROS1	5627	SP	Cy
1120	SHH	6469	SP	Ex
1121	T3R	7067	TF	Nu
1122	TEP1	7011	SP	Nu
1123	TGM2	7052	SP	Cy
1124	VIP	7432	Generics	Ex
1125	7TMR	11318	Receptor	Cm
1126	AChE	43	acetylcholinesterase	Ex
1126	AChE	43	synapse	Cm
1127	Acinus	22985	ATPase	Nu
1128	ACK	10188	GTPase inhibitor	Cy
1129	AIF	9131	Transporter	Nu
1130	Akt	10000	Kinase	Cy
1131	Alg-2	10016	Ion-binding	Cy
1132	APIP	51074	NA	NA
1133	AR	367	TF	Nu
1133	AR	367	Receptor	Cm
1134	ARAD	22914	Receptor	Cm
1135	A-Raf	369	Kinase	Cy
1136	ARAI	9437	Receptor	Cm
1137	ARHGEF6	9459	GTPase activator	Cy
1138	ARP	473	TF	Nu
1139	ARTS	5414	GTPase	Nu
1140	ASAP1	50807	GTPase activator	Cm
1141	ASC	29108	caspase activator	Cy
1142	ATF1	466	TF	Nu
1143	Aven	57099	inhibition of caspase activation	Cy
1144	BCL10	8915	regulation of apoptosis	Cy
1145	Bcl-b	10017	anti-apoptosis	Cm
1146	BCLG	79370	regulation of apoptosis	Cy
1147	Bcl-rambo	23786	regulation of apoptosis	mitochondrion
1148	Bcl-w	599	anti-apoptosis	Cm
1148	Bcl-w	599	anti-apoptosis	mitochondrion
1149	BCR	613	Kinase	Cy
1150	BFAR	51283	apoptosis regulator	Cm
1151	BI-1	7009	regulation of apoptosis	Nu
1152	Bmf	90427	regulation of apoptosis	Cy
1153	BNIP3	664	anti-apoptosis	mitochondrial membrane
1154	BNIP3L	665	induction of apoptosis	mitochondrial membrane
1155	Bok	666	induction of apoptosis	Cy
1156	cAR	9970	TF	Nu
1157	Cathepsin	1513	lysosome	Cy
1158	Cby	25776	Transcription regulation	Nu
1159	CD19	930	Receptor	Cm
1160	CD28	940	Receptor	Cm
1161	CD3	916	Receptor	Cm
1162	CD47	961	NA	Cm
1163	Cer	9350	cytokine	Ex
1164	CHOP10	1649	TF	Nu
1165	CK19	3880	cytoskeleton	cytoskeleton
1166	CKI	1119	Kinase	Cy
1167	CL	4963	NA	NA
1168	Clk	1195	Kinase	Nu
1169	Cn	4934	NA	NA
1170	CNG	1260	channel	Cm
1171	cPLA2	10524	Transcription regulation	Nu
1172	CRAC	84876	channel	Cm
1173	CryAB	1410	NA	Cy
1173	CryAB	1410	NA	Nu
1174	CTLA-4	1493	immune response	Cm
1175	CypA	5478	isomerase	Cy
1176	DAP10	10870	Adapter	Cm
1177	DAX-1	190	TF	Nu
1178	DcR3	8771	anti-apoptosis	Cm
1178	DcR3	8771	Receptor	Cm
1179	DEDD1	9191	induction of apoptosis	Cy
1179	DEDD1	9191	TF	Nu
1180	DEFCAP	22861	caspase activator	Cy
1181	Diversin	22881	Kinase	NA
1182	DJ1	11315	NA	Cy
1182	DJ1	11315	NA	Nu
1183	DJ2	10294	Ion-binding	Cm
1184	DLC2	140735	microtubule	Cy
1185	DLK	7786	Ion-binding	Cm
1185	DLK	7786	Kinase	Cy
1186	Drp-1	1400	hydrolase	Cy
1187	EDG4	9170	Receptor	Cm
1188	eIF2B	8894	translation initiation factor	Ribosome
1189	ERb	2100	Receptor	Cm
1189	ERb	2100	TF	Nu
1190	ErbB3	2065	Receptor	Cm
1190	ErbB3	2065	Kinase	Cm
1191	FAP-1	5783	cytoskeleton	cytoskeleton
1192	FGF	2247	GF	Ex
1193	FGFR	2263	Receptor	Cm
1193	FGFR	2263	Kinase	Cm
1194	FLASH	9994	apoptosis regulation	Cy
1194	FLASH	9994	Transcription regulation	Nu
1195	FRP	6422	NA	NA
1196	FRS2	10818	Receptor	Cm
1197	GAB	1	NA	Ex
1198	Gads	9402	Adapter	Cy
1199	Gas	2778	GTPase	Ex
1200	Gat2	6540	symporter	Cm
1201	Gbg	629	peptidase	Ex
1202	Glycogen	5837	transferase	Cy
1203	Graf	23092	Rho GTPase activator	NA
1204	Grb7	2886	Adapter	Cy
1205	GRP1	9265	Exchange factor	Cm
1206	HAX1	10456	NA	mitochondrion
1206	HAX1	10456	NA	nuclear membrane
1207	HBEGF	1839	GF	Ex
1208	HINT1	3094	hydrolase	Nu
1209	Hrk	8739	regulation of apoptosis	Cy
1210	Hsp60	3329	ATP-binding	mitochondrial
1211	HSP72	3303	ATP-binding	mitochondrial
1212	HSPG	6383	NA	Cm
1213	IBP	83696	NA	NA
1214	IBR	3802	Receptor	Cm
1215	ICAT	56998	Transcription regulation	Nu
1216	Idax	80319	NA	NA
1217	IFNA	3440	defense response	Ex
1218	IFNAR	3454	Receptor	Cm
1219	IKKe	9641	Kinase	Cy
1220	IL-13	3596	chemokine	Ex
1221	IL13RA1	3597	Receptor	Cm
1222	IL13RA2	3598	Receptor	Cm
1223	IL2RG	3561	Receptor	Cm
1224	IL4R	3566	Receptor	Cm
1225	IL6R	3570	Receptor	Cm
1226	ILPIP	55437	Kinase	NA
1227	I-mf	4188	Receptor	Cy
1228	Ins	3630	hormone	Ex
1229	IRAK4	51135	Kinase	Cy
1230	IRAK-M	11213	Kinase	Cy
1231	IRF3	3661	TF	Nu
1232	ISGF3G	10379	Ion-binding	Cy
1232	ISGF3G	10379	TF	Nu
1233	Itk	3702	Kinae	Cy
1234	ITM2B	9445	NA	Cm
1235	JAK3	3718	cytoskeleton	cytoskeleton
1235	JAK3	3718	Kinase	Cy
1236	JNK3	5602	Kinase	Cy
1237	krm	83999	NA	Cm
1238	Ku70	2547	TF	Nu
1238	Ku70	2547	helicase	Cm
1239	LFG	23017	anti-apoptosis	Cm
1240	Lgs	607	NA	Nu
1241	Livin	79444	Ion-binding	Nu
1242	LPA	4018	peptidase	Ex
1243	LRP	4035	Receptor	Cm
1244	LZK	9175	Kinase	Cm
1244	LZK	9175	Receptor	Cm
1245	M3/6	1845	phosphatase	Cy
1246	MAP-1	64112	apoptosis modulator	Cy
1247	MAPKAP-K3	7867	Kinase	Cy
1248	MCL1	4170	regulation of apoptosis	Cy
1249	MEF2	7020	TF	Nu
1250	MEK5	5607	Kinase	Cy
1251	Mfn2	9927	GTPase	mitochondrion
1252	MKP2	1846	phosphatase	Cy
1253	MKP3	1848	phosphatase	Cy
1254	MKP4	1852	phosphatase	Cy
1255	MLK3	4296	Kinase	Cy
1256	Mos	4342	Kinase	Cy
1257	MSK2	8986	Kinase	Nu
1258	MURR1	150684	NA	NA
1259	NDUFS1	4719	Ion-binding	mitochondrion
1260	NMT	4836	transferase	Cy
1261	Noxa	5366	NA	NA
1262	Nrdp1	10193	NA	NA
1263	Nucling	55075	NA	NA
1264	N-WASP	8976	NA	NA
1265	Omi	27429	NA	ER
1265	Omi	27429	NA	Nu
1265	Omi	27429	NA	mitochondrion
1266	p110Ia	5291	Kinase	Cy
1267	p32	925	Receptor	Cm
1268	p38gamma	6300	Kinase	Cy
1269	p55gamma	8503	Kinase	Cy
1270	p68	10714	transferase	Cy
1271	p85	23368	regulation of apoptosis	Nu
1272	p85beta	5296	Kinase	Cy
1273	PAC1	1844	Kinase	Nu
1274	PACAP	51237	Adapter	Cy
1275	PAG	55824	immune response	Cm
1276	PAR1	79581	Receptor	Cm
1277	PDE	64414	NA	NA
1278	PHKA2	5256	Kinase	Cm
1279	PI3P	54545	Adapter	Cy
1280	PIAS	8554	Transcription regulation	Nu
1281	PIM2	11040	Kinase	Cy
1282	PKCz	5590	anti-apoptosis	Cm
1282	PKCz	5590	Kinase	Cy
1283	PLC	3339	Ion-binding	Ex
1284	PLCg-2	5336	Ion-binding	Cm
1285	PLD	5589	Ion-binding	Cy
1286	plectin	5339	cytoskeleton	Cm
1287	PR-A	5241	TF	Nu
1288	PrP	5621	NA	Cm
1289	PTMA	5757	Transcription regulation	Nu
1290	PTP	10076	Receptor	Cm
1291	Puma	27113	apoptosis	mitochondrion
1292	PYGB	5834	phosphorylase	Cy
1293	Pygo	26108	Transcription regulation	Nu
1294	RasGRP	10235	Ion_binding	Cm
1295	REA	11331	Transcription regulation	Nu
1296	RGS	5308	TF	Nu
1297	RIP140	8204	Transcription regulation	Nu
1298	RLC	3680	Receptor	Cm
1299	RNPK	319	Transporter	Ex
1300	RPTK	1969	Kinase	Cm
1301	Ryk	6259	Kinase	Cm
1302	SA	6296	NA	NA
1303	Ser-prot	8476	Kinase	Cm
1304	SHARP	23013	Transcription regulation	Nu
1305	SHIP	3635	phosphatase	Cy
1306	SHP	8431	TF	Nu
1307	SLC9A1	6548	Transporter	Cy
1308	SLP-76	3937	NA	NA
1309	SMARCA4	6597	TF	Nu
1310	SOCS	1154	NA	NA
1311	SPHK2	56848	Kinase	Cm
1312	SRA1	10011	Transcription regulation	Nu
1313	STAT	6646	transferase	Cm
1314	STAT6	6778	TF	Nu
1315	TBK1	29110	Kinase	Cy
1316	TCR	6955	Receptor	Cm
1317	TEC	7006	Kinase	Cy
1318	THRAP2	23389	Transcription regulation	Nu
1319	TLR1	7096	Receptor	Cm
1320	TLR10	81793	Receptor	Cm
1321	TLR5	7100	Receptor	Cm
1322	TLR8	51311	Receptor	Cm
1323	TOR	6097	TF	Nu
1324	Tpl-2	1326	Kinase	Cy
1325	TSAP6	55240	electron transport	Cm
1326	Tsh	10194	TF	Nu
1327	TUBB4Q	56604	GTPase	Cy
1328	UBE1L	7318	ligase	Cy
1329	UbiL	8457	NA	NA
1330	XAF1	54739	Ion-binding	NA
1331	ZAK	51776	Kinase	Cy
1332	Zyxin	7791	Ion-binding	Cm
1333	ACVRL1	94	Receptor	Cm
1334	ADAM10	102	Ion-binding	Cy
1335	ADAM17	6868	Ion-binding	Cy
1336	AES	166	NA	Nu
1337	AIP4	83737	ligase	Nu
1338	AML1	861	TF	Nu
1339	AML3	860	TF	Nu
1340	ANAPC2	29882	Ligase	NA
1341	AP2	2971	Ion-binding	Nu
1342	AP2A1	160	SP	Golgi
1343	AP2B1	163	Vesicle	Vesicle
1344	APP	351	Inhibitor	Ex
1345	APPL	26060	NA	Cy
1346	APPL2	55198	NA	Cy
1347	ARA160	7110	TF	Nu
1348	ARA54	9604	Ligase	Nu
1348	ARA54	9604	Ligase	Cy
1349	ARA55	7041	Receptor	Cm
1350	ARA70	8031	Transcription regulation	Nu
1351	ARF4	378	GTPase	Golgi
1352	ARNIP	25898	Ion-binding	Cy
1353	ARRB2	409	NA	Cy
1354	ASCL1	429	TF	Nu
1355	ATF3	467	TF	Nu
1356	AXAM2	59343	Peptidase	Nu
1357	AXIN2	8313	Transducer	Cy
1358	BAG1	573	Apoptosis	Cy
1359	BP75	29117	Transcription regulation	Nu
1360	BPAG1	667	Cytoskeleton	Ex
1360	BPAG1	667	Cytoskeleton	Cy
1361	BPAG2	1308	SP	Ex
1362	CAMK	818	Transferase	NA
1363	CAV2	858	NA	Cm
1364	CCNB2	9133	NA	NA
1365	CD151	977	Sensory	Cm
1366	CD44	960	Receptor	Cm
1367	CDC16	8881	spindle	Centrosome
1368	CDC27	996	spindle	Centrosome
1369	CDC37	11140	Kinase	NA
1370	CDK9	1025	Kinase	Nu
1371	CDX1	1044	TF	Nu
1372	CEACAM1	634	NA	Cm
1373	CEBPB	1051	TF	Nu
1374	CHK	4145	transferase	Cy
1375	CIR	9541	TF	Nu
1376	CITED1	4435	TF	Nu
1377	CK2A2	1459	Kinase	Cy
1378	CLCA1	1179	Channel	Cm
1379	CLCA2	9635	Channel	Cm
1380	CLTC	1213	SP	Cy
1381	CNTN1	1272	NA	Cm
1382	COPS5	10987	NA	NA
1383	CRI2	163126	NA	NA
1384	CRM1	7514	Transporter	Cy
1385	CSF2RB	1439	Receptor	Cm
1386	CSNK1D	1453	Kinase	Cy
1387	CSNK1E	1454	Kinase	Cy
1388	CTBP2	1488	oxidoreductase	Nu
1389	CTCF	10664	TF	Nu
1390	CTNND1	1500	cytoskeleton	Nu
1391	DAAM1	23002	NA	Cy
1392	DAB2	1601	NA	NA
1393	DCP1A	55802	NA	Nu
1394	DD	1646	Transporter	Cy
1395	DHH	50846	Peptidase	Cy
1396	DLL1	28514	Receptor	Cm
1397	DLL4	54567	NA	Cm
1398	DSP	1832	cytoskeleton	Cy
1399	DTX1	1840	Ligase	Cy
1400	DVL2	1856	NA	Cy
1401	DVL3	1857	Kinase	Cy
1402	E2F5	1875	TF	Nu
1403	E3B1	10006	NA	ER
1404	EBP1	5036	GTPase	Cy
1405	EF1A	1915	GTPase	Cy
1406	EIF3S2	8668	NA	NA
1407	ELK3	2004	TF	Nu
1408	ELK4	2005	TF	Nu
1409	ENG	2022	NA	Cm
1410	EPPK1	83481	cytoskeleton	Cy
1411	EPS15	2060	Receptor	Cm
1412	EPS8	2059	Adapter	Cy
1413	ERM	2119	TF	Nu
1414	ERT	1999	TF	Nu
1415	FES	2242	Kinase	Cy
1416	FGR	2268	Kinase	Cy
1417	FHL1	2273	Ion-binding	Nu
1418	FHL2	2274	Ion-binding	Nu
1419	FKBP12	2280	isomerase	Cy
1420	FNTA	2339	transferase	Cy
1421	FOXG1B	2290	TF	Nu
1422	FOXH1	8928	TF	Nu
1423	FURIN	5045	Peptidase	Golgi
1424	FZD2	2535	Receptor	Cm
1425	FZD4	8322	Receptor	Cm
1426	FZD5	7855	Receptor	Cm
1427	FZD6	8323	Receptor	Cm
1428	FZD7	8324	Receptor	Cm
1429	FZD8	8325	Receptor	Cm
1430	FZD9	8326	Receptor	Cm
1431	FZR1	51343	NA	NA
1432	GAB2	9846	SP	Cy
1433	GAS1	2619	NA	Cm
1434	GATA1	2623	TF	Nu
1435	GIPC	10755	NA	Cy
1436	GJA1	2697	Channel	Cm
1437	GP130	3572	Receptor	Cm
1438	GRAP	10750	Adapter	Cy
1439	GRB14	2888	Adapter	Cy
1440	GRIM19	51079	NA	Mitochondrion
1441	GRIP1	23426	NA	ER
1442	H3	126961	NA	Nu
1443	HAT1	8520	transferase	Nu
1444	HBO1	11143	transferase	Nu
1445	HD	3064	Transporter	Cy
1446	HERP1	23493	TF	Nu
1447	HES1	3280	TF	Nu
1448	HES5	388585	TF	Nu
1449	HES6	55502	TF	Nu
1450	HEY1	23462	TF	Nu
1451	HGS	9146	transporter	Cm
1452	HHIP	64399	NA	NA
1453	HIP1	3092	cytoskeleton	Cy
1454	HIPK2	28996	Transferse	Nu
1454	HIPK2	28996	Transferse	Cy
1455	HIST3H3	8290	nucleosome	Nu
1456	HIVEP3	59269	Ion-binding	Nu
1457	HOXA9	3205	TF	Nu
1458	HSPA8	3312	ATPase	Nu
1459	ID1	3397	development	Nu
1459	ID1	3397	Transcription regulation	Nu
1460	ID2	3398	Transcription regulation	Nu
1461	ID3	3399	Transcription regulation	Nu
1462	ID4	3400	Transcription regulation	Nu
1463	IHH	3549	Peptidase	Ex
1464	ITGA6	3655	Receptor	Cm
1465	ITGB4	3691	Receptor	Cm
1466	ITGB4BP	3692	NA	Nu
1467	JAG1	182	SP	Cm
1468	JAG2	3714	GF	Ex
1469	KIT	3815	Receptor	Cm
1470	KPNB1	3837	transporter	Cy
1470	KPNB1	3837	transporter	Nu
1471	KRT17	3872	SP	cytoskeleton
1472	KRT18	3875	SP	cytoskeleton
1473	KRT7	3855	SP	cytoskeleton
1474	KRT8	3856	SP	cytoskeleton
1475	LFNG	3955	Transferase	Ex
1476	LIP1	8500	NA	Cy
1477	LRP5	4041	Receptor	Cm
1478	MAGEA1	4100	NA	Cm
1479	MAGI3	260425	Kinase	Cm
1480	MAML1	9794	Transcription regulation	Nu
1481	MAML2	84441	Transcription regulation	Nu
1482	MAML3	55534	Transcription regulation	Nu
1483	MCF2	4168	cytoskeleton	Cy
1484	MFNG	4242	Transferase	Ex
1485	MIG6	54206	Rho GTPase activator	NA
1486	Miz1	9063	Transcription regulation	Nu
1487	MMP7	4316	matrilysin	Ex
1488	MST1R	4486	Receptor	Cm
1489	MTA2	9219	TF	Nu
1490	MUPP1	8777	synaptosome	Cm
1491	MYB	4602	TF	Nu
1492	MYF5	4617	Transcription regulation	Nu
1493	MYF6	4618	TF	Nu
1494	MYOG	4656	Tf	Nu
1495	NCK2	8440	Adapter	Cy
1496	NOTCH2	4853	anti-apoptosis	Cm
1497	NOTCH3	4854	Receptor	Cm
1498	NOTCH4	4855	Receptor	Cm
1499	NOV	4856	GF	EX
1500	NSD1	64324	Transcription regulation	Nu
1501	NUMB	8650	NA	Cm
1502	NUMBL	9253	NA	NA
1503	NUP153	9972	Transporter	Nu
1504	NUP214	8021	Transporter	Nu
1505	2001-10-01	5451	TF	Nu
1506	2002-10-01	5452	TF	Nu
1507	PAK6	56924	Kinase	Cy
1508	PARD3	56288	NA	Cm
1509	PATZ	23598	Transcription regulation	Nu
1510	PAX2	5076	Transcription regulation	Nu
1511	PAX5	5079	Transcription regulation	Nu
1512	PAX8	7849	TF	Nu
1513	PEN2	55851	NA	ER
1514	PIAS3	10401	Transcription regulation	Nu
1515	PIAS4	51588	Transcription regulation	Nu
1516	PIK3C2B	5287	Microsome	Nu
1517	PIK3CD	5293	Kinase	Cy
1518	PITPN	5306	Transporter	Cy
1519	PKN2	5586	Kinase	Cy
1520	PLAGL1	5325	Ion-binding	Cm
1521	PLCE1	51196	Ion-binding	Cy
1522	PLSCR1	5359	Transcription regulation	Nu
1523	POFUT1	23509	transferase	Cy
1524	POLR2A	5430	Transcription regulation	Nu
1525	PPP2CA	5515	Ion-binding	Cm
1525	PPP2CA	5515	Translation regulation	Nu
1526	PPP2R2A	5520	hydrolase	Cy
1527	PPP2R5B	5526	hydrolase	Cy
1528	PRKAR1A	5573	Kinase	Cy
1529	PRKAR1B	5575	Kinase	Cy
1530	PRKCD	5580	Kinase	Cm
1531	PRKCG	5582	Kinase	Cy
1532	PRKCI	5584	Kinase	Cy
1533	PSEN2	5664	NA	ER
1534	PSMD4	5710	NA	Cy
1535	PTCH	5727	Receptor	Cm
1536	PTCH2	8643	Receptor	Cm
1537	PTK6	5753	Kinase	Nu
1538	PTPN12	5782	phosphates	Cy
1539	PTPRO	5800	Receptor	Cm
1540	PTP-SL	5801	Receptor	Cm
1541	RAB5	5868	GTPase	Cy
1542	RAC3	5881	GTPase	Cy
1543	Rad54l2	23132	NA	NA
1544	RALB	5899	transporter	Cy
1545	RANBP9	10048	NA	Nu
1546	RAP30	2963	TF	Nu
1547	RAP74	2962	Kinase	Nu
1548	RBBP7	5931	NA	Nu
1549	REPS2	9185	Ion-binding	NA
1550	RGS16	6004	GTPase	Cy
1551	RING1	6015	Transcriptoin regulation	Nu
1552	RKIP	5037	NA	NA
1553	RNF4	6047	TF	Nu
1554	RNTRE	9712	GTPase	Cy
1555	ROR2	4920	Kinase	Cm
1556	RTKN	6242	NA	Cy
1557	RUVBL1	8607	Transcription regulation	Nu
1558	SALL1	6299	TF	Nu
1559	SAP18	10284	Transcription regulation	Nu
1560	SAP30	8819	Transcription regulation	Nu
1561	SENP1	29843	endopeptidase	Nu
1562	SF1	2516	TF	Nu
1563	SFN	2810	NA	Ex
1564	SH2D3C	10044	Adapter	Cy
1565	SH3BGRL	6451	adaptor	Cy
1566	SH3GL3	6457	NA	Cy
1567	SHIP2	3636	phosphatase	Cy
1568	SHOC2	8036	transferase	Cy
1569	SKI	6497	NA	Nu
1570	SLC25A4	291	transporter	Cm
1571	SMURF1	57154	ligase	Cy
1572	SMURF2	64750	ligase	Nu
1573	SNIP1	79753	NA	Nu
1574	SNRPD2	6633	NA	Nu
1575	SNW1	22938	spliceosome	Nu
1576	SNX1	6642	Transporter	Cy
1577	SNX2	6643	Transporter	Cy
1578	SNX4	8723	Transporter	Cy
1579	SNX6	58533	transporter	Cy
1580	SOCS1	8651	NA	Cy
1581	SOCS3	9021	anti-apoptosis	Cy
1582	SOCS5	9655	NA	Cy
1583	SOCS6	9306	NA	Cy
1584	SOX1	6656	TF	Nu
1585	SPDEF	25803	TF	Nu
1586	SPRED1	161742	NA	Cm
1587	SPRED2	200734	NA	Cm
1588	SRY	6736	Transcription regulation	Nu
1589	STAMBPL1	57559	NA	NA
1590	STAP1	26228	NA	Cy
1591	STAT5B	6777	TF	Nu
1592	STK11	6794	Kinase	Cy
1593	STK11IP	114790	transferase	Cy
1594	STK36	27148	Kinase	Cy
1594	STK36	27148	Transcription regulation	Nu
1595	STRAP	11171	NA	NA
1596	STUB1	10273	ligase	Cy
1597	STXBP1	6812	transporter	vesicle
1598	SUMO2	6613	NA	NA
1599	SVIL	6840	TF	Nu
1600	TBP	6908	TF	Nu
1601	TBPIP	29893	NA	NA
1602	TCF12	6938	Transcription regulation	Nu
1603	TCF3	6929	TF	Nu
1604	TCF4	6934	TF	Nu
1605	TFDP2	7029	TF	Nu
1606	TFIIH	2965	TF	Nu
1607	TGFB2	7042	GF	Ex
1608	TGFB3	7043	GF	Ex
1609	TGFBRAP1	9392	Receptor	Cm
1610	TGIF	7050	TF	Nu
1611	TIEG2	8462	TF	Nu
1612	TNIP1	10318	NA	Nu
1613	TR4	7182	TF	Nu
1614	UBC9	7329	ligase	Cy
1615	UBE2D1	7321	ligase	Cy
1616	UBE2D2	7322	ligase	Cy
1617	UBE2D3	7323	ligase	Cy
1618	UBE3A	7337	ligase	Cy
1619	UXT	8409	NA	NA
1620	VANGL2	57216	NA	Cm
1621	VAV3	10451	Adaptor	Cy
1622	VDR	7421	TF	Nu
1623	VIM	7431	Transporter	Cy
1624	WDR12	55759	NA	Nu
1625	WNT2	7472	Matrix	Ex
1626	WNT3	7473	Matrix	Ex
1627	WNT4	54361	Matrix	Ex
1628	WNT5A	7474	Matrix	Ex
1629	WNT7A	7476	Matrix	Ex
1630	YAP1	10413	NA	NA
1631	YY1	7528	TF	Nu
1632	ZFHX1B	9839	TF	Nu
1633	ZFYVE9	9372	Receptor	Cm
1634	ZNF259	8882	Ion-binding	Cy
List of links:
From (Node Number)	To (Node Number)	Link_Type
1	55	_
1	55	+
1	55	0
1	57	_
1	58	+
1	112	0
1	114	0
1	249	+
1	249	0
1	323	0
1	428	0
1	843	_
2	3	0
2	681	0
4	80	0
4	430	_
4	670	0
4	681	_
4	683	_
5	529	_
6	162	+
6	308	+
6	648	+
7	444	0
7	520	0
7	572	0
7	706	0
7	707	0
7	708	0
8	121	+
8	146	_
8	302	0
8	378	+
8	471	+
8	489	+
8	554	?
8	558	_
8	559	+
8	574	0
8	602	0
8	698	+
8	815	+
8	956	+
9	49	+
9	81	+
9	82	0
9	271	+
9	299	0
9	572	0
9	617	0
9	629	0
11	367	+
12	145	0
13	14	0
13	28	+
13	646	0
13	706	0
13	707	0
13	708	0
[truncated: 5,030 more rows]
