# Supplementary material for: A Network of Cancer Genes with Co-Occurring and Anti-Co-Occurring Mutations
Source: PLoS One. 2010 Oct 4;5(10):e13180. doi: 10.1371/journal.pone.0013180 (PMC2949398; doi:10.1371/journal.pone.0013180)
Supplement: File S4 — List of network nodes and their mutation frequency, degree and clustering coefficient (CC). (0.01 MB TXT) [file pone.0013180.s004.txt]

node	name	EntrezGene	mutation_frequency	degree	CC
1	AATK	9625	0.019047619	6	1
2	ABL1	25	0.200463499	15	0.504761905
3	ABL2	27	1.50E-02	10	0.222222222
4	ACK1	10188	2.38E-02	5	0.7
5	ACVR2	92	0.04	13	0.397435897
6	AKAP6	9472	2.21E-02	2	1
7	ALK	238	1.50E-02	10	0.422222222
8	ALS2	57679	2.19E-02	4	0.5
9	ALS2CR7	65061	8.52E-03	2	1
10	ANAPC5	51433	2.94E-02	5	0.6
11	ANKHD1	54882	2.21E-02	13	0.512820513
12	ANKK1	255239	1.58E-02	3	1
13	ANKRD3	54101	9.52E-03	5	0.5
14	APBB1IP	54518	3.65E-02	11	0.436363636
15	APC	324	0.191916592	5	0.3
16	ARAF	369	6.64E-03	4	0.5
17	ARHGAP11A	9824	2.19E-02	4	0.5
18	ARHGAP29	9411	2.92E-02	17	0.683823529
19	ASTN	460	2.21E-02	3	1
20	ATM	472	9.84E-02	14	0.175824176
21	ATR	545	2.54E-02	21	0.133333333
22	ATRX	546	2.19E-02	8	0.25
23	AXL	558	0.019047619	12	0.454545455
24	BAI3	577	5.15E-02	25	0.29
25	BIRC6	57448	4.38E-02	28	0.238095238
26	BMPR1B	658	9.52E-03	14	0.516483516
27	BRAF	673	0.202835922	20	0.157894737
28	BRD2	6046	0.014760148	2	1
29	BRDT	676	0.008	20	0.484210526
30	BRSK1	84446	0.019047619	10	0.466666667
31	C14orf125	25938	2.94E-02	7	0.380952381
32	CAMKK2	10645	6.64E-03	18	0.437908497
33	CASK	8573	7.69E-03	4	1
34	CASP4	837	2.19E-02	15	0.685714286
35	CDC42BPA	8476	9.52E-03	13	0.948717949
36	CDC42BPB	9578	2.99E-02	6	0.666666667
37	CDC7L1	8317	8.85E-03	11	0.490909091
38	CDH1	999	9.56E-02	1	0
39	CDK8	1024	7.69E-03	13	0.820512821
40	CDKL2	8999	1.12E-02	18	0.745098039
41	CDKL5	6792	9.52E-03	10	0.977777778
42	CDKN2A	1029	0.137359551	8	0.25
43	CEBPA	1050	8.87E-02	1	0
44	CHD9	80205	2.94E-02	15	0.352380952
45	CHUK	1147	1.06E-02	13	0.307692308
46	CIAS1	114548	2.92E-02	15	0.485714286
47	CIT	11113	1.92E-02	6	0.333333333
48	COH1	157680	2.94E-02	23	0.505928854
49	CREBBP	1387	2.19E-02	4	0.833333333
50	CSK	1445	9.52E-03	2	1
51	CSMD3	114788	6.62E-02	23	0.245059289
52	CTNNA2	1496	2.21E-02	9	0.638888889
53	CTNNB1	1499	0.112595667	7	0.047619048
54	DAPK3	1613	9.97E-03	7	0.476190476
55	DCAMKL1	9201	0.016	6	0.8
56	DCAMKL3	85443	1.72E-02	8	0.357142857
57	DDR1	780	1.43E-02	5	0.6
58	DEPDC2	80243	3.65E-02	30	0.349425287
59	DGKB	1607	4.41E-02	26	0.249230769
60	DMPK2	55561	8.66E-03	11	0.654545455
61	DNAH8	1769	2.21E-02	15	0.838095238
62	DYRK1B	9149	9.52E-03	10	0.711111111
63	DYRK2	8445	6.97E-03	12	0.46969697
64	EDD1	51366	2.94E-02	7	0.619047619
65	EGFR	1956	0.151957957	2	0
66	EIF2AK4	440275	0.019047619	2	1
67	EPHA10	284656	1.13E-02	1	0
68	EPHA3	2042	1.54E-02	7	0.428571429
69	EPHA4	2043	0.019047619	7	0.666666667
70	EPHA5	2044	1.92E-02	7	0.333333333
71	EPHA6	285220	1.94E-02	10	0.288888889
72	EPHA7	2045	1.43E-02	2	0
73	EPHA8	2046	2.86E-02	12	0.318181818
74	EPHB1	2047	0.018450185	6	0.266666667
75	EPHB3	2049	1.54E-02	3	0.666666667
76	EPHB4	2050	0.016	2	1
77	EPHB6	2051	8.66E-03	21	0.528571429
78	ERBB2	2064	1.33E-02	1	0
79	ERBB3	2065	9.52E-03	20	0.652631579
80	ERBB4	2066	0.019047619	7	0.428571429
81	ERN1	2081	0.018450185	1	0
82	ERN2	10595	1.43E-02	1	0
83	FASTK	10922	9.52E-03	1	0
84	FBXO34	55030	2.21E-02	17	0.397058824
85	FBXW2	26190	2.21E-02	2	0
86	FBXW7	55294	3.40E-02	3	1
87	FER	2241	9.52E-03	4	0.5
88	FGFR1	2260	9.67E-03	1	0
89	FGFR2	2263	1.28E-02	1	0
90	FGFR3	2261	0.266032729	11	0.218181818
91	FGFR4	2264	1.50E-02	14	0.340659341
92	FLJ23074	80122	1.31E-02	10	0.466666667
93	FLJ23119	79705	1.33E-02	2	0
94	FLT1	2321	2.38E-02	3	0
95	FLT3	2322	0.194181743	4	0
96	FRAP1	2475	1.70E-02	27	0.176638177
97	FYN	2534	0.012987013	4	0.5
98	GAK	2580	8.66E-03	21	0.49047619
99	GPRK5	2869	9.52E-03	18	0.54248366
100	GRIA4	2893	2.21E-02	7	0.523809524
101	GRIN2A	2903	2.21E-02	17	0.698529412
102	GRIN2B	2904	2.94E-02	3	0.333333333
103	GUCY2F	2986	1.48E-02	4	0.5
104	HECW1	23072	2.94E-02	3	0.333333333
105	HERC2	8924	2.94E-02	19	0.596491228
106	HRAS	3265	3.67E-02	1	0
107	HRI	27102	1.54E-02	3	0.333333333
108	ICK	22858	1.01E-02	3	1
109	IKBKB	3551	8.47E-03	5	0.4
110	IKZF3	22806	2.21E-02	7	0.80952381
111	INSR	3643	1.43E-02	5	1
112	INSRR	3645	1.73E-02	6	0.733333333
113	IPO11	51194	2.21E-02	23	0.442687747
114	IRAK1	3654	1.05E-02	5	0.3
115	IRAK2	3656	7.69E-03	1	0
116	ITGB7	3695	2.21E-02	2	0
117	ITK	3702	0.016	8	0.75
118	ITPR2	3709	2.21E-02	6	0.866666667
119	JAK1	3716	9.52E-03	15	0.485714286
120	JAK2	3717	0.322464349	1	0
121	KDR	3791	9.52E-03	2	0
122	KIAA1303	57521	2.21E-02	2	1
123	KIT	3815	0.185070451	9	0.388888889
124	KRAS	3845	0.206656396	14	0.131868132
125	KSR2	283455	1.43E-02	1	0
126	LATS1	9113	7.69E-03	1	0
127	LATS2	26524	1.43E-02	4	1
128	LMR3	114783	9.52E-03	9	0.888888889
129	LMTK2	22853	9.52E-03	12	0.424242424
130	LOC51086	51086	0.019047619	1	0
131	LRP6	4040	2.94E-02	21	0.552380952
132	LRRK2	120892	2.86E-02	16	0.408333333
133	LTBP1	4052	2.21E-02	10	0.533333333
134	MADH4	4089	8.61E-02	4	0.333333333
135	MAP2K4	6416	7.43E-03	3	0
136	MAP2K7	5609	1.89E-02	7	0.666666667
137	MAP3K1	4214	9.52E-03	10	0.977777778
138	MAP3K14	9020	7.69E-03	25	0.476666667
139	MAP3K2	10746	0.012987013	6	0.666666667
140	MAP3K4	4216	0.019047619	8	0.75
141	MAP3K6	9064	7.52E-03	7	0.761904762
142	MAP3K9	4293	9.52E-03	7	0.380952381
143	MAP4K1	11184	9.52E-03	10	0.977777778
144	MAP4K4	9448	9.52E-03	14	0.516483516
145	MAPK14	1432	0.012	2	0
146	MAPK8	5599	6.31E-03	8	0.892857143
147	MAPK9	5601	9.52E-03	6	0.933333333
148	MAPKAPK3	7867	8.66E-03	9	0.75
149	MAST1	22983	9.52E-03	10	0.977777778
150	MAST205	23139	7.52E-03	16	0.941666667
151	MAST4	23227	1.14E-02	1	0
152	MATK	4145	9.52E-03	17	0.838235294
153	MELK	9833	1.43E-02	6	0.533333333
154	MERTK	10461	6.76E-03	1	0
155	MET	4233	3.46E-02	4	0.833333333
156	MGC42105	167359	2.26E-02	28	0.208994709
157	MGC43306	169436	9.52E-03	11	0.581818182
158	MGC8407	79012	1.24E-02	3	1
159	MIDORI	57538	0.019047619	5	0.6
160	MLKL	197259	0.008	2	1
161	MLL	4297	2.21E-02	6	0.533333333
162	MSH6	2956	5.94E-02	4	0.166666667
163	MST4	51765	0.008	1	0
164	MYCBP2	23077	2.21E-02	1	0
165	MYO3A	53904	1.87E-02	2	1
166	MYO3B	140469	9.52E-03	10	0.977777778
167	N4BP2	55728	2.92E-02	4	0
168	NALP1	22861	3.65E-02	11	0.345454545
169	NCOA2	10499	2.21E-02	11	0.618181818
170	NEK1	4750	1.43E-02	1	0
171	NEK10	152110	0.019047619	7	0.476190476
172	NEK6	10783	9.52E-03	17	0.830882353
173	NEK7	140609	9.52E-03	5	0.9
174	NEK8	284086	1.43E-02	3	1
175	NEK9	91754	9.52E-03	25	0.476666667
176	NF1	4763	5.47E-02	3	0.333333333
177	NF2	4771	0.176682692	2	1
178	NOTCH1	4851	6.56E-02	4	0.5
179	NPM1	4869	0.251793129	1	0
180	NPR1	4881	7.52E-03	7	0.666666667
181	NRAS	4893	0.111664446	17	0.154411765
182	NRBP	29959	9.52E-03	18	0.764705882
183	NTRK1	4914	1.43E-02	1	0
184	NTRK2	4915	1.43E-02	5	0.3
185	NTRK3	4916	6.21E-03	26	0.16
186	NUP153	9972	2.21E-02	5	0.4
187	OBSCN	84033	0.019047619	12	0.439393939
188	PAK1	5058	9.52E-03	14	0.56043956
189	PALB2	79728	3.48E-03	16	0.758333333
190	PAXIP1L	22976	2.92E-02	3	0.333333333
191	PDGFRA	5156	0.106867779	4	0.166666667
192	PDGFRB	5159	9.80E-03	3	1
193	PDK2	5164	8.66E-03	6	1
194	PDZRN4	29951	2.21E-02	4	0.5
195	PIGS	94005	2.21E-02	1	0
196	PIK3CA	5290	0.106955986	4	0.5
197	PINK1	65018	8.66E-03	24	0.514492754
198	Plcg1	5335	2.92E-02	8	0.678571429
199	PPARGC1A	10891	2.21E-02	2	0
200	PRKCA	5578	1.43E-02	7	0.285714286
201	PRKCH	5583	9.97E-03	2	1
202	PRKCM	5587	6.71E-03	3	1
203	PRKCQ	5588	9.52E-03	13	0.948717949
204	PRKD2	25865	1.43E-02	1	0
205	PRKDC	5591	2.68E-02	60	0.113559322
206	PRKG1	5592	9.52E-03	10	0.533333333
207	PRKG2	5593	9.52E-03	7	0.904761905
208	PRKWNK1	65125	1.50E-02	4	0.5
209	PRKWNK2	65268	2.86E-02	20	0.336842105
210	PRKWNK3	65267	1.69E-02	1	0
211	PRKWNK4	65266	0.019047619	14	0.428571429
212	PRPF4B	8899	7.52E-03	2	1
213	PTCH	5727	9.93E-02	1	0
214	PTCH2	8643	2.94E-02	11	0.345454545
215	PTEN	5728	0.130297849	3	0.333333333
216	PTK2	5747	0.00625	20	0.421052632
217	PTK9L	11344	9.52E-03	25	0.476666667
218	PTPRC	5788	2.21E-02	2	1
219	PTPRT	11122	4.41E-02	12	0.151515152
220	QSK	23387	1.01E-02	3	1
221	RAF1	5894	9.52E-03	4	0.5
222	RAGE	5891	7.52E-03	11	0.472727273
223	RB1	5925	0.112285337	3	0.333333333
224	RET	5979	9.52E-02	12	0.333333333
225	Rif1	55183	2.19E-02	2	0
226	RIMS2	9699	2.21E-02	15	0.685714286
227	RIPK1	8737	1.33E-02	10	0.377777778
228	ROCK1	6093	1.13E-02	19	0.479532164
229	ROCK2	9475	1.43E-02	1	0
230	ROR1	4919	2.33E-02	8	0.392857143
231	ROR2	4920	9.97E-03	3	0.333333333
232	ROS1	6098	1.17E-02	6	0.8
233	RPS6KA2	6196	0.019047619	6	0.533333333
234	RPS6KA3	6197	8.66E-03	11	0.581818182
235	RPS6KA4	8986	7.52E-03	2	1
236	RPS6KB2	6199	8.66E-03	21	0.528571429
237	RPS6KC1	26750	0.018796992	14	0.285714286
238	RUNX1	861	6.03E-02	1	0
239	SBK	388228	9.52E-03	16	0.941666667
240	SBNO1	55206	2.21E-02	1	0
241	SCYL2	55681	1.43E-02	5	1
242	SGK	6446	1.43E-02	3	0.333333333
243	SgK085	340156	1.27E-02	1	0
244	SGK2	10110	7.69E-03	10	0.355555556
245	SgK223	157285	9.52E-03	11	0.8
246	SgK269	79834	2.38E-02	16	0.241666667
247	SgK494	124923	1.74E-02	12	0.257575758
248	SgK495	83931	1.24E-02	9	0.722222222
249	SGKL	23678	9.52E-03	8	0.678571429
250	SK681	389840	0.019047619	5	1
251	SLK	9748	1.43E-02	1	0
252	SMARCAL1	50485	2.19E-02	7	0.428571429
253	SMC2L1	10592	2.92E-02	19	0.385964912
254	SMO	6608	2.51E-02	3	0.333333333
255	SNARK	81788	7.52E-03	7	0.666666667
256	SNF1LK	150094	2.38E-02	2	1
257	SNRK	54861	1.13E-02	5	0.9
258	SNTB1	6641	2.21E-02	4	0.5
259	SOCS1	8651	3.67E-03	1	0
260	SPEN	23013	2.94E-02	5	0.9
261	SRPK2	6733	8.66E-03	21	0.528571429
262	STAG3	10734	2.19E-02	1	0
263	STK11	6794	0.036837376	1	0
264	STK3	6788	9.52E-03	3	1
265	STK31	56164	9.52E-03	16	0.65
266	STK32B	55351	1.13E-02	5	1
267	STK33	65975	9.52E-03	2	0
268	STK6	6790	7.69E-03	7	0.19047619
269	TAF1	6872	0.018796992	8	0.321428571
270	TAF1L	138474	4.75E-02	35	0.109243697
271	TAOK1	57551	1.43E-02	1	0
272	TBCK	93627	9.52E-03	6	0.933333333
273	TBK1	29110	7.52E-03	13	0.423076923
274	TEC	7006	7.69E-03	17	0.735294118
275	TESK1	7016	1.13E-02	4	0.5
276	TEX14	56155	0.032	23	0.268774704
277	TGFBR2	7048	1.76E-02	12	0.378787879
278	TIE	7075	9.52E-03	6	0.933333333
279	TNKS2	80351	2.19E-02	8	0.892857143
280	TNPO3	23534	2.21E-02	19	0.421052632
281	TOP2B	7155	2.19E-02	6	0.933333333
282	TOPBP1	11073	3.65E-02	15	0.733333333
283	TP53	7157	0.437238494	8	0.107142857
284	TRIM33	51592	1.69E-02	30	0.16091954
285	TRIM36	55521	2.21E-02	3	0.333333333
286	TRIO	7204	1.54E-02	21	0.214285714
287	TRPM6	140803	1.43E-02	2	1
288	TRPM7	54822	0.018796992	9	0.555555556
289	TRPS1	7227	2.21E-02	4	0.333333333
290	TRRAP	8295	3.97E-02	15	0.304761905
291	TTBK1	84630	2.38E-02	5	0.4
292	TTBK2	146057	9.52E-03	1	0
293	TTK	7272	1.67E-02	23	0.304347826
294	TTN	7273	0.130102041	23	0.122529644
295	TYK2	7297	1.13E-02	4	0.333333333
296	UBE2O	63893	2.21E-02	6	0.533333333
297	ULK1	8408	9.52E-03	18	0.660130719
298	ULK2	9706	1.43E-02	15	0.380952381
299	VHL	7428	0.207872079	1	0
300	Wee1B	494551	0.008	23	0.529644269
301	WT1	7490	4.26E-02	1	0
302	XPO5	57510	2.21E-02	8	0.892857143
303	YANK1	202374	9.52E-03	16	0.658333333
304	ZAP70	7535	9.52E-03	14	0.813186813
305	ZC4-NRK	203447	1.50E-02	1	0
306	ZNF608	57507	2.21E-02	12	0.575757576
