# Supplementary material for: A Network of Cancer Genes with Co-Occurring and Anti-Co-Occurring Mutations
Source: PLoS One. 2010 Oct 4;5(10):e13180. doi: 10.1371/journal.pone.0013180 (PMC2949398; doi:10.1371/journal.pone.0013180)
Supplement: File S6 — List of genes in two network modules. (0.00 MB TXT) [file pone.0013180.s006.txt]

module 1:
node	name	EntrezID
1	AATK	9625
3	ABL2	27
4	ACK1	10188
5	ACVR2	92
6	AKAP6	9472
7	ALK	238
8	ALS2	57679
9	ALS2CR7	65061
10	ANAPC5	51433
11	ANKHD1	54882
12	ANKK1	255239
14	APBB1IP	54518
15	APC	324
17	ARHGAP11A	9824
18	ARHGAP29	9411
19	ASTN	460
20	ATM	472
21	ATR	545
22	ATRX	546
23	AXL	558
24	BAI3	577
25	BIRC6	57448
27	BRAF	673
28	BRD2	6046
30	BRSK1	84446
31	C14orf125	25938
34	CASP4	837
36	CDC42BPB	9578
37	CDC7L1	8317
38	CDH1	999
42	CDKN2A	1029
43	CEBPA	1050
44	CHD9	80205
45	CHUK	1147
46	CIAS1	114548
47	CIT	11113
48	COH1	157680
49	CREBBP	1387
51	CSMD3	114788
52	CTNNA2	1496
53	CTNNB1	1499
54	DAPK3	1613
55	DCAMKL1	9201
56	DCAMKL3	85443
57	DDR1	780
58	DEPDC2	80243
59	DGKB	1607
61	DNAH8	1769
64	EDD1	51366
65	EGFR	1956
66	EIF2AK4	440275
68	EPHA3	2042
69	EPHA4	2043
71	EPHA6	285220
72	EPHA7	2045
73	EPHA8	2046
74	EPHB1	2047
75	EPHB3	2049
76	EPHB4	2050
78	ERBB2	2064
80	ERBB4	2066
82	ERN2	10595
84	FBXO34	55030
85	FBXW2	26190
86	FBXW7	55294
88	FGFR1	2260
89	FGFR2	2263
90	FGFR3	2261
91	FGFR4	2264
92	FLJ23074	80122
93	FLJ23119	79705
94	FLT1	2321
95	FLT3	2322
96	FRAP1	2475
97	FYN	2534
100	GRIA4	2893
101	GRIN2A	2903
102	GRIN2B	2904
103	GUCY2F	2986
104	HECW1	23072
105	HERC2	8924
106	HRAS	3265
107	HRI	27102
108	ICK	22858
109	IKBKB	3551
110	IKZF3	22806
111	INSR	3643
112	INSRR	3645
113	IPO11	51194
114	IRAK1	3654
116	ITGB7	3695
117	ITK	3702
118	ITPR2	3709
122	KIAA1303	57521
124	KRAS	3845
125	KSR2	283455
127	LATS2	26524
130	LOC51086	51086
131	LRP6	4040
132	LRRK2	120892
133	LTBP1	4052
134	MADH4	4089
135	MAP2K4	6416
139	MAP3K2	10746
140	MAP3K4	4216
145	MAPK14	1432
151	MAST4	23227
153	MELK	9833
155	MET	4233
156	MGC42105	167359
158	MGC8407	79012
159	MIDORI	57538
161	MLL	4297
162	MSH6	2956
164	MYCBP2	23077
165	MYO3A	53904
167	N4BP2	55728
168	NALP1	22861
169	NCOA2	10499
170	NEK1	4750
171	NEK10	152110
174	NEK8	284086
176	NF1	4763
177	NF2	4771
178	NOTCH1	4851
179	NPM1	4869
181	NRAS	4893
183	NTRK1	4914
184	NTRK2	4915
185	NTRK3	4916
186	NUP153	9972
187	OBSCN	84033
189	PALB2	79728
190	PAXIP1L	22976
191	PDGFRA	5156
192	PDGFRB	5159
194	PDZRN4	29951
195	PIGS	94005
196	PIK3CA	5290
198	Plcg1	5335
199	PPARGC1A	10891
200	PRKCA	5578
204	PRKD2	25865
205	PRKDC	5591
208	PRKWNK1	65125
209	PRKWNK2	65268
210	PRKWNK3	65267
211	PRKWNK4	65266
213	PTCH	5727
214	PTCH2	8643
215	PTEN	5728
218	PTPRC	5788
219	PTPRT	11122
220	QSK	23387
223	RB1	5925
224	RET	5979
225	Rif1	55183
226	RIMS2	9699
230	ROR1	4919
232	ROS1	6098
233	RPS6KA2	6196
237	RPS6KC1	26750
238	RUNX1	861
240	SBNO1	55206
241	SCYL2	55681
242	SGK	6446
246	SgK269	79834
247	SgK494	124923
250	SK681	389840
252	SMARCAL1	50485
253	SMC2L1	10592
254	SMO	6608
256	SNF1LK	150094
257	SNRK	54861
258	SNTB1	6641
259	SOCS1	8651
260	SPEN	23013
262	STAG3	10734
263	STK11	6794
266	STK32B	55351
268	STK6	6790
269	TAF1	6872
270	TAF1L	138474
271	TAOK1	57551
275	TESK1	7016
276	TEX14	56155
277	TGFBR2	7048
279	TNKS2	80351
280	TNPO3	23534
281	TOP2B	7155
282	TOPBP1	11073
283	TP53	7157
284	TRIM33	51592
285	TRIM36	55521
286	TRIO	7204
287	TRPM6	140803
288	TRPM7	54822
289	TRPS1	7227
290	TRRAP	8295
291	TTBK1	84630
293	TTK	7272
294	TTN	7273
295	TYK2	7297
296	UBE2O	63893
298	ULK2	9706
299	VHL	7428
301	WT1	7490
302	XPO5	57510
305	ZC4-NRK	203447
306	ZNF608	57507
module 2:
node	name	EntrezID
2	ABL1	25
13	ANKRD3	54101
16	ARAF	369
26	BMPR1B	658
29	BRDT	676
32	CAMKK2	10645
33	CASK	8573
35	CDC42BPA	8476
39	CDK8	1024
40	CDKL2	8999
41	CDKL5	6792
50	CSK	1445
60	DMPK2	55561
62	DYRK1B	9149
63	DYRK2	8445
70	EPHA5	2044
77	EPHB6	2051
79	ERBB3	2065
87	FER	2241
98	GAK	2580
99	GPRK5	2869
119	JAK1	3716
120	JAK2	3717
121	KDR	3791
123	KIT	3815
128	LMR3	114783
129	LMTK2	22853
136	MAP2K7	5609
137	MAP3K1	4214
138	MAP3K14	9020
141	MAP3K6	9064
142	MAP3K9	4293
143	MAP4K1	11184
144	MAP4K4	9448
146	MAPK8	5599
147	MAPK9	5601
148	MAPKAPK3	7867
149	MAST1	22983
150	MAST205	23139
152	MATK	4145
154	MERTK	10461
157	MGC43306	169436
160	MLKL	197259
166	MYO3B	140469
172	NEK6	10783
173	NEK7	140609
175	NEK9	91754
180	NPR1	4881
182	NRBP	29959
188	PAK1	5058
193	PDK2	5164
197	PINK1	65018
201	PRKCH	5583
202	PRKCM	5587
203	PRKCQ	5588
206	PRKG1	5592
207	PRKG2	5593
212	PRPF4B	8899
216	PTK2	5747
217	PTK9L	11344
221	RAF1	5894
222	RAGE	5891
227	RIPK1	8737
228	ROCK1	6093
229	ROCK2	9475
231	ROR2	4920
234	RPS6KA3	6197
235	RPS6KA4	8986
236	RPS6KB2	6199
239	SBK	388228
244	SGK2	10110
245	SgK223	157285
248	SgK495	83931
249	SGKL	23678
255	SNARK	81788
261	SRPK2	6733
264	STK3	6788
265	STK31	56164
267	STK33	65975
272	TBCK	93627
273	TBK1	29110
274	TEC	7006
278	TIE	7075
292	TTBK2	146057
297	ULK1	8408
300	Wee1B	494551
303	YANK1	202374
304	ZAP70	7535
